# Supplementary material for: Mental health of individuals infected with SARS-CoV-2 during mandated isolation and compliance with recommendations—A population-based cohort study
Source: PLoS One. 2022 Mar 16;17(3):e0264655. doi: 10.1371/journal.pone.0264655 (PMC8926272; doi:10.1371/journal.pone.0264655)
Supplement: S1 Data — (XLSX) [file pone.0264655.s002.xlsx]

## Sheet: General Information
Mental Health of Individuals Infected with SARS-CoV-2 during Mandated Isolation and Compliance with Recommendations – a Population-Based Cohort Study
Anja Domenghino1,2, Hélène E Aschmann1,3, Tala Ballouz1, Dominik Menges1, Dominique Strebel1, Sandra Derfler1, Jan S Fehr1, Milo A Puhan1*
1 Epidemiology, Biostatistics and Prevention Institute (EBPI), University of Zurich (UZH), Hirschengraben 84, CH-8001 Zurich, Switzerland
2 Department of Visceral and Transplantation Surgery, University Hospital Zurich, University of Zurich (UZH), Rämistrasse 100, CH-8091 Zurich, Switzerland
3 Department of Epidemiology and Biostatistics, University of California San Francisco (UCSF), San Francisco, USA
File: Original de-identified dataset underlying the analyses included in the study.
Please contact the corresponding author* if you plan to publish analyses based on these data: Milo A Puhan, miloalan.puhan@uzh.ch

## Sheet: Codebook
Variable	Variable description
id	Participant number
recruit_sample	Method of recruitment
age	Age of participant
age_group	Age group of participant
sex	Sex of participant
symp	Experiencing symptoms of COVID-19 during the acute infection phase
symp_severity	Symptom severity during the acute infection phase
employment	Employment status of participant
education	Level of education of participant
comorbidity	Presence of at least one comorbidity
living_alone	Living situation during isolation
living_with_kids	Living with children during isolation
pets	Living wiht pets during isolation
monthly_income	Monthly income of participant (in Swiss Francs (CHF))
test_reason	Reason for PCR - testing of participant
isol_place_home	Isolating at home
isol_place_other_home	Isolating at someone else's home
isol_place_hospital	Isolating in the hospital
isol_place_social	Isolating at a social institution
isol_place_hotel	Isolating at a hotel
isol_place_other	Isolating somewhere else
isol_informed	How well felt participants informed about isolation recommendations
isol_info	Participant received information sheet
isol_info_add	Participant knew how to get additional information
diff_delivery	Difficulty of getting groceries or supplies delivered
diff_alone	Difficulty of staying alone in one room
diff_mask	Difficulty of wearing a mask when leaving the room
diff_ppl_mask	Difficulty of having other people wear masks
diff_share	Difficulty of sharing cutlery/dishes
diff_clean	Difficulty of cleaning surfaces daily
diff_bath	Difficulty of using a seperate bathroom
diff_hyg	Difficulty of not sharing laundry
diff_pets	Difficulty of avoiding any contact with pets
isol_diff_overall	Percieved difficulty of isolation overall
worry_lonely	Worrying about being lonely
worry_motiv	Worrying about losing motivation
worry_stress	Worrying about feeling stressed
worry_dep	Worrying about becoming depressed
worry_inactive	Worrying about becoming inactive
worry_work	Worrying about becoming unemployed
worry_finance	Worrying about financial difficulties
worry_access	Worrying about problems to access medical care
worry_infect	Worrying that loved one contracts coronavirus
worry_health_others	Worrying that loved one becomes ill due to virus
positive_new_hobby	Find a new hobby
positive_old_hobby	Pursue an old hobby
positive_skills	Aquire new skills
positive_relax	Relax more
positive_learn	Learn about techonology
positive_flexible	Work more flexible
positive_close_fam	Be closer to family
positive_time_home	Spend more time at home
isol_num	Number of days in isolation
dass_depression_3l_bl	Presence and severity of depression at completion of questionnaire, as determined by DASS-21, grouped into 3 levels, at baseline
dass_anxiety_3l_bl	Presence and severity of anxiety at completion of questionnaire, as determined by DASS-21, grouped into 3 levels, at baseline
dass_stress_3l_bl	Presence and severity of stress at completion of questionnaire, as determined by DASS-21, grouped into 3 levels, at baseline
dass_depression_2l_bl	Presence and severity of depression at completion of questionnaire, as determined by DASS-21, grouped into 2 levels, at baseline
dass_anxiety_2l_bl	Presence and severity of anxiety at completion of questionnaire, as determined by DASS-21, grouped into 2 levelst, at baseline
dass_stress_2l_bl	Presence and severity of stress at completion of questionnaire, as determined by DASS-21, grouped into 2 levels, at baseline
dass_depression_3l_w2	Presence and severity of depression at completion of questionnaire, as determined by DASS-21, grouped into 3 levels, at week 2 after positive PCR - result
dass_anxiety_3l_w2	Presence and severity of anxiety at completion of questionnaire, as determined by DASS-21, grouped into 3 levels, at week 2 after positive PCR - result
dass_stress_3l_w2	Presence and severity of stress at completion of questionnaire, as determined by DASS-21, grouped into 3 levels, at week 2 after positive PCR - result
dass_depression_2l_w2	Presence and severity of depression at completion of questionnaire, as determined by DASS-21, grouped into 2 levels, at week 2 after positive PCR - result
dass_anxiety_2l_w2	Presence and severity of anxiety at completion of questionnaire, as determined by DASS-21, grouped into 2 levelst, at week 2 after positive PCR - result
dass_stress_2l_w2	Presence and severity of stress at completion of questionnaire, as determined by DASS-21, grouped into 2 levels, at week 2 after positive PCR - result
dass_depression_3l_m1	Presence and severity of depression at completion of questionnaire, as determined by DASS-21, grouped into 3 levels, at 1 month after positive PCR - result
dass_anxiety_3l_m1	Presence and severity of anxiety at completion of questionnaire, as determined by DASS-21, grouped into 3 levels, at 1 month after positive PCR - result
dass_stress_3l_m1	Presence and severity of stress at completion of questionnaire, as determined by DASS-21, grouped into 3 levels, at 1 month after positive PCR - result
dass_depression_2l_m1	Presence and severity of depression at completion of questionnaire, as determined by DASS-21, grouped into 2 levels, at 1 month after positive PCR - result
dass_anxiety_2l_m1	Presence and severity of anxiety at completion of questionnaire, as determined by DASS-21, grouped into 2 levelst, at 1 month after positive PCR - result
dass_stress_2l_m1	Presence and severity of stress at completion of questionnaire, as determined by DASS-21, grouped into 2 levels, at 1 month after positive PCR - result
diff_harmony_w2	Difficulty to maintain harmony at home
diff_contact_w2	Difficulty to maintain social contact
diff_sport_w2	Difficulty to stay physically active
diff_positive_w2	Difficulty to stay positive
diff_alone_w	Difficulty to be alone
isol_extent	Level of compliance after positive testresult
isol_symp	Level of compliance when developing symptoms awaiting testresult
isol_contact	Level of compliance after meeting positive Person and awaiting testresult
timediff_w2	Time difference in days between recieving positive test result and filling out week 2 questionnaire
timediff_m1	Time difference in days between recieving positive test result and filling out 1 month questionnaire
baseline_questionnaire_complete	Baseline questionnaire complete (only for prospectively recruited population)
followup_questionnaire_w2_complete	Follow-up questionnaire week 2 complete (only for prospectively recruited population)
followup_questionnaire_m1_complete	Follow-up questionnaire 1 month complete (only for prospectively recruited population)

## Sheet: Data
id	recruit_sample	age	age_group	sex	symp	symp_severity	employment	education	comorbidity	living_alone	living_with_kids	pets	monthly_income	test_reason	isol_place_home	isol_place_other_home	isol_place_hospital	isol_place_social	isol_place_hotel	isol_place_other	isol_info	isol_informed	isol_info_add	isol_diff_overall	diff_delivery	diff_alone	diff_mask	diff_ppl_mask	diff_share	diff_hyg	diff_bath	diff_clean	diff_pets	worry_lonely	worry_motiv	worry_stress	worry_dep	worry_inactive	worry_work	worry_finance	worry_access	worry_infect	worry_health_others	positive_new_hobby	positive_old_hobby	positive_skills	positive_relax	positive_learn	positive_flexible
1	prospective	55	40-64 years	male	No		Employed	University	No	notalone	No	No	6'000 - 12'0000	Contacted by direct contact	1	0	0	0	0	0	Yes	Very well informed	Yes	Very easy	Easy	Easy	Easy	Easy	Easy	Very easy	Easy	Easy		Not at all	A little	Not at all	Not at all	Worried	Not at all	Worried	Not at all	A little	A little	Partly	Agree	Disagree	Strongly agree	Strongly agree	Disagree
2	retrospective	70	65+ years	female	Yes	Mild	Retired	Federal Diploma	No	notalone	No	No		Symptoms	1	0	0	0	0	0	Yes	Very well informed	Yes	Easy	Very easy	Neither	Easy	Easy	Easy	Easy	Neither	Neither	Very easy	A little	A little	A little	Not at all	A little	Not at all	Not at all	A little	Very worried	Very worried	Partly	Partly	Disagree	Disagree	Agree	Disagree
3	retrospective	48	40-64 years	male	No		Self-employed	Federal Diploma	No	notalone	No	No	<6'000	Contacted by direct contact	1	0	0	0	0	0	Yes	Very well informed	Yes	Neither	Neither	Neither	Very easy	Very easy	Neither	Neither	Easy	Very difficult	Very difficult	A little	Not at all	A little	A little	A little	Not at all	Not at all	Worried	Extremely worried	Extremely worried	Agree	Disagree	Agree	Partly	Strongly disagree	Partly
4	prospective	35	18-39 years	male	Yes	Mild	Employed	University	No	notalone	Yes	No	6'000 - 12'0000	Symptoms	1	0	0	0	0	0	Yes	Poorly informed	Yes	Very difficult	Very easy	Very difficult					Very difficult	Very difficult		Not at all	Not at all	Very worried	Not at all	Very worried	Not at all	Not at all	Not at all	Extremely worried	Worried	Strongly disagree	Strongly disagree	Strongly disagree	Strongly disagree	Strongly disagree	Strongly disagree
5	prospective	61	40-64 years	female	Yes	Mild	Employed	Higher technical school or college	No	notalone	No	No	>12'000	Contacted by officials	1	0	0	0	0	0	Yes	Very well informed	Yes	Easy	Very easy	Easy	Easy	Easy	Easy	Easy	Easy	Easy	Very easy	Worried	Worried	Worried	Worried	Worried	Not at all	Not at all	A little	Very worried	Very worried	Agree	Agree	Disagree	Partly	Partly	Disagree
6	prospective	47	40-64 years	male	No		Employed	Higher technical school or college	No	notalone	No	Yes	>12'000	Travel	1	0	0	0	0	0	Yes	Well informed	No	Neither	Very easy	Neither	Easy	Easy	Easy	Very easy	Very easy	Neither	Very difficult	A little	Worried	Not at all	Very worried	Very worried	Not at all	Not at all	A little	Very worried	Very worried	Strongly disagree	Strongly disagree	Strongly disagree	Agree	Strongly disagree	Strongly disagree
7	retrospective	35	18-39 years	male	Yes	Mild	Employed	Higher technical school or college	Yes	notalone	Yes	Yes	6'000 - 12'0000	Symptoms	1	0	0	0	0	0	Yes	Very well informed	Yes	Neither	Very easy	Neither	Neither	Neither	Neither	Neither	Easy	Easy	Easy	Not at all	A little	A little	A little	Worried	Not at all	Not at all	Not at all	Worried	A little	Disagree	Disagree	Disagree	Strongly agree	Disagree	Agree
8	prospective	37	18-39 years	male	No		Employed	University	No	notalone	No	No	6'000 - 12'0000	Symptoms	1	0	0	0	0	0	Yes	Well informed	Yes	Very easy	Very easy	Very easy								A little	A little	Not at all	Not at all	Worried	Not at all	Not at all	Not at all	A little	Not at all	Partly	Partly	Partly	Agree	Strongly disagree	Agree
9	retrospective	19	18-39 years	male	No		Education	Federal Diploma	No	notalone	Yes	No	6'000 - 12'0000	Employer/School/Military	0	0	0	0	0	1	Yes	Very poorly informed	No	Very difficult											Very worried	Very worried	Very worried	Very worried						Strongly disagree	Strongly disagree	Strongly disagree	Partly	Strongly disagree	Strongly disagree
10	retrospective	35	18-39 years	female	Yes	Severe	Employed	Higher technical school or college	No	notalone	Yes	No	<6'000	Symptoms	1	0	0	0	0	0	No	Neither poorly nor well informed	No	Difficult	Neither	Difficult	Very difficult	Easy	Difficult	Difficult	Very difficult	Very difficult	Easy	Worried	Very worried	Very worried	Very worried	Very worried	Not at all	Not at all	Not at all	A little	Worried	Disagree	Disagree	Disagree	Disagree	Disagree	Disagree
11	prospective	43	40-64 years	male	Yes	Moderate	Employed	Federal Diploma	Yes	notalone	No	Yes	6'000 - 12'0000	Symptoms	1	0	0	0	0	0	Yes	Well informed	Yes	Easy	Easy	Easy	Very easy	Easy	Easy	Neither	Neither	Easy	Difficult	Not at all	Not at all	Not at all	Not at all	Not at all	Not at all	Not at all	Not at all	Worried	Worried	Strongly disagree	Strongly disagree	Strongly disagree	Partly	Strongly disagree	Strongly disagree
12	prospective	70	65+ years	female	Yes	Mild	Self-employed	University	No	notalone	No	No	>12'000	Symptoms	1	0	0	0	0	0	Yes	Very well informed	Yes	Difficult	Very easy	Difficult	Easy	Very easy	Difficult	Very easy	Very easy	Difficult	Very easy	Not at all	Not at all	Not at all	Not at all	Very worried	Not at all	Not at all	A little	Very worried	Very worried	Partly	Agree	Agree	Agree	Partly	Agree
13	prospective	57	40-64 years	female	No		Employed	Federal Diploma	No	notalone	No	No	>12'000	Precausion	1	0	0	0	0	0	Yes	Very well informed	Yes	Neither	Very easy	Neither		Very easy	Very easy	Very easy	Very easy	Very easy	Very easy	Not at all	Not at all	Not at all	Not at all	Worried	Not at all	Not at all	A little	Very worried	Very worried	Strongly disagree	Agree	Strongly disagree	Agree	Strongly disagree	Agree
14	prospective	36	18-39 years	female	Yes	Moderate	Employed	Higher technical school or college	No	notalone	Yes	No	6'000 - 12'0000	Contacted by direct contact	1	0	0	0	0	0	Yes	Well informed	No	Very difficult	Very easy	Very difficult	Very difficult	Very difficult	Very difficult	Very difficult	Very difficult	Very difficult		Not at all	Not at all	A little	Not at all	Not at all	Not at all	Not at all	A little	Very worried	A little	Disagree	Strongly disagree	Partly	Strongly disagree	Strongly disagree	Strongly agree
15	prospective	49	40-64 years	female	Yes	Mild	Housewife	Federal Diploma	No	notalone	Yes	No		Contacted by direct contact	1	0	0	0	0	0	Yes	Well informed	No	Easy	Very easy	Easy	Very easy	Very easy	Very easy	Very easy	Very easy	Very easy	Very easy	Not at all	Not at all	Not at all	Not at all	A little	Not at all	Not at all	A little	Very worried	Very worried	Agree	Agree	Agree	Strongly agree	Agree	Agree
16	prospective	25	18-39 years	female	Yes	Moderate	Employed	Higher technical school or college	No	notalone	No	No	<6'000	Contacted by direct contact	1	0	0	0	0	0	Yes	Well informed	Yes	Neither	Very easy					Easy				Not at all	Not at all	Not at all	Not at all	A little	Not at all	Not at all	Not at all	A little	A little	Disagree	Disagree	Disagree	Strongly agree	Strongly disagree	Disagree
17	retrospective	44	40-64 years	female	Yes	Moderate	Employed	University	No	notalone	Yes	No	6'000 - 12'0000	Symptoms	1	0	0	0	0	0	Yes	Very well informed	Yes	Easy	Easy									Not at all	Not at all	Not at all	Not at all	Not at all	Not at all	Not at all	Worried	Not at all	Not at all	Strongly disagree	Strongly agree	Strongly disagree	Strongly agree	Agree	Strongly disagree
18	prospective	30	18-39 years	male	Yes	Moderate	Employed	University	No	alone	No	No	6'000 - 12'0000	Symptoms	1	0	0	0	0	0	Yes	Well informed	Yes	Easy	Very easy	Very easy	Very easy	Very easy	Very easy	Very easy	Very easy			A little	A little	Not at all	A little	Worried	Not at all	Not at all	Not at all	Not at all	A little	Strongly disagree	Strongly disagree	Strongly disagree	Agree	Strongly disagree	Partly
19	prospective	56	40-64 years	female	No		Employed	Federal Diploma	No	notalone	No	Yes	<6'000	Contacted by officials	1	0	0	0	0	0	Yes	Very well informed	Yes	Neither	Easy	Easy	Easy		Easy	Easy	Easy	Easy	Difficult	Not at all	A little	A little	Not at all	Not at all	Not at all	Not at all	Not at all	Worried	Not at all	Partly	Agree	Agree	Strongly agree	Agree	Partly
20	prospective	59	40-64 years	female	Yes	Moderate	Self-employed	Higher technical school or college	No	notalone	No	Yes	6'000 - 12'0000	Symptoms	1	0	0	0	0	0	Yes	Well informed	Yes	Difficult	Easy	Difficult	Very easy	Very easy	Easy	Difficult	Neither	Difficult	Neither	Not at all	Not at all	A little	A little	A little	Not at all	A little	Not at all	Worried	Very worried	Disagree	Partly	Strongly disagree	Partly	Disagree	Disagree
21	prospective	52	40-64 years	female	Yes	Moderate	Without Work	Higher technical school or college	Yes	alone	No	No		Symptoms	1	0	0	0	0	0	Yes	Very well informed	Yes	Easy	Easy									Very worried	A little	A little	Not at all	Worried			Very worried	Extremely worried	Extremely worried	Strongly disagree	Agree	Strongly disagree	Agree	Agree
22	prospective	50	40-64 years	male	Yes	Moderate	Employed	Higher technical school or college	No	notalone	Yes	Yes	6'000 - 12'0000	Symptoms	1	0	0	0	0	0	Yes	Neither poorly nor well informed	Yes	Neither	Easy	Difficult	Neither	Neither	Neither	Neither	Neither	Neither	Neither	A little	A little	Not at all	Not at all	Very worried	Not at all	Not at all	Not at all	Very worried	Very worried	Strongly disagree	Strongly disagree	Strongly disagree	Agree	Partly	Partly
23	prospective	41	40-64 years	male	Yes	Mild	Employed	Federal Diploma	No	notalone	No	No	6'000 - 12'0000	Contacted by direct contact	1	1	0	0	0	0	Yes	Well informed	Yes	Neither	Neither	Very difficult	Neither	Neither	Difficult	Difficult	Very difficult	Difficult	Very easy	A little	Not at all	Not at all	Not at all	Worried	Not at all	Not at all	A little	Not at all	A little	Agree	Strongly agree	Strongly agree	Strongly agree	Strongly agree	Strongly agree
24	prospective	58	40-64 years	male	Yes	Moderate	Employed	Higher technical school or college	No	alone	No	No	6'000 - 12'0000	Symptoms	1	0	0	0	0	0	Yes	Very well informed	Yes	Easy	Very easy	Very easy	Very easy	Very easy	Very easy	Very easy	Very easy	Very easy	Very easy	Not at all	Not at all	Not at all	Not at all	Not at all	Not at all	Not at all	Not at all	Worried	Worried	Disagree	Disagree	Disagree	Agree	Disagree	Agree
25	prospective	65	65+ years	male	Yes	Mild	Retired	University	No	notalone	No	No	6'000 - 12'0000	Symptoms	1	0	0	0	0	0	Yes	Very well informed	Yes	Easy	Easy	Neither	Very easy	Very easy	Very easy	Very easy	Very easy	Easy	Very easy	Not at all	Not at all	A little	A little	A little	Not at all	Not at all	Not at all	Extremely worried	Extremely worried	Strongly disagree	Strongly disagree	Strongly disagree	Strongly disagree	Strongly disagree	Strongly disagree
26	retrospective	43	40-64 years	male	Yes	Severe	Employed	Federal Diploma	Yes	alone	No	No	6'000 - 12'0000	Symptoms	1	0	1	0	0	0	Yes	Very well informed	Yes	Very easy										Extremely worried	Worried	Very worried	Worried	Very worried	A little	Not at all	A little	Extremely worried	Extremely worried	Disagree	Partly	Disagree	Partly	Disagree	Partly
27	prospective	42	40-64 years	female	Yes	Severe	Employed	Federal Diploma	No	notalone	No	No	6'000 - 12'0000	Symptoms	1	0	0	0	0	0	Yes	Well informed	Yes	Neither	Easy	Difficult			Easy	Easy	Easy	Easy	Very easy	Not at all	Very worried	Not at all	A little	Extremely worried	Not at all	Not at all	Very worried	Very worried	Worried	Partly		Agree	Agree	Disagree	Strongly disagree
28	prospective	47	40-64 years	female	Yes	Moderate	Employed	Higher technical school or college	No	notalone	Yes	Yes	6'000 - 12'0000	Symptoms	1	0	0	0	0	0	Yes	Well informed	Yes	Very easy	Very easy	Easy	Very easy	Very easy	Very easy	Difficult	Very easy	Very easy	Neither	Not at all	Not at all	Not at all	Not at all	A little	Not at all	Not at all	Not at all	A little	Very worried	Disagree	Disagree	Disagree	Partly	Partly	Agree
29	prospective	48	40-64 years	female	Yes	Severe	Employed	Federal Diploma	No	notalone	No	Yes	6'000 - 12'0000	Symptoms	1	0	1	0	0	0	Yes	Very well informed	Yes	Easy	Very easy	Neither	Difficult	Difficult	Neither	Difficult	Easy	Difficult	Very difficult	Not at all	Not at all	Not at all	A little	A little	Worried	A little	A little	Very worried	Extremely worried	Strongly disagree		Strongly disagree	Partly	Strongly disagree	Strongly disagree
30	retrospective	55	40-64 years	male	No		Employed	Higher technical school or college	No	notalone	No	No		Employer/School/Military	1	0	0	0	0	0	Yes	Very well informed	Yes	Difficult	Easy	Difficult	Easy	Difficult	Neither	Neither	Difficult	Very difficult		Not at all	A little	A little	Not at all	Extremely worried	Very worried	A little	Not at all	Very worried	Worried	Partly	Disagree	Disagree	Partly	Disagree	Disagree
31	prospective	47	40-64 years	male	No		Self-employed	None or mandatory school	No	notalone	Yes	No	<6'000	Contacted by direct contact	1	0	0	0	0	0	Yes	Well informed	Yes	Easy	Neither	Easy	Easy	Easy	Easy	Easy	Easy	Easy	Very easy	Not at all	Not at all	Not at all	Not at all	Not at all	A little	Not at all	A little	Very worried	Very worried	Partly	Partly	Disagree	Partly	Agree	Disagree
32	prospective	85	65+ years	female	Yes	Moderate	Retired	Federal Diploma	Yes	notalone	No	No		Symptoms	1	0	0	0	0	0	Yes	Well informed	Yes	Easy	Very easy	Neither	Very easy	Very easy	Very easy	Very easy	Very easy	Very difficult	Very easy									Worried	Worried
33	prospective	40	40-64 years	male	Yes	Mild	Employed	University	Yes	notalone	No	No	>12'000	Symptoms	1	0	0	0	0	0	No	Very well informed	Yes	Neither	Easy	Neither			Easy	Easy	Easy			A little	A little	Not at all	Not at all	Worried	Not at all	Not at all	A little	Worried	A little	Strongly disagree	Strongly disagree	Strongly disagree	Strongly disagree	Strongly disagree	Partly
34	prospective	45	40-64 years	male	Yes	Severe	Self-employed	University	No	alone	No	No	<6'000	Symptoms	1	0	0	0	0	0	Yes	Well informed	Yes	Very easy	Neither	Easy	Easy			Easy	Easy	Easy	Easy	Not at all	Not at all	Not at all	Not at all	Not at all	Not at all	Worried	A little	Worried	Worried	Strongly disagree	Strongly disagree	Strongly disagree	Partly	Strongly disagree	Strongly disagree
35	prospective	73	65+ years	female	Yes	Moderate	Retired	Federal Diploma	Yes	notalone	No	No	6'000 - 12'0000	Symptoms	1	0	0	0	0	0	Yes	Very well informed	Yes	Very easy	Very easy									Not at all	A little	A little	A little	Not at all	Not at all	Not at all	Not at all	Extremely worried	Extremely worried	Agree	Agree	Strongly disagree	Agree	Agree	Strongly disagree
36	prospective	43	40-64 years	male	Yes	Very Severe	Self-employed	Higher technical school or college	Yes	notalone	No	No	6'000 - 12'0000	Symptoms	1	0	0	0	0	0	Yes	Well informed	Yes	Difficult	Easy	Difficult	Easy	Easy	Easy	Easy	Easy	Easy	Neither	Very worried	Very worried	Extremely worried	Extremely worried	Extremely worried	Worried	Very worried	Very worried	Worried	Worried	Disagree	Disagree	Disagree	Strongly agree	Disagree	Partly
37	retrospective	47	40-64 years	male	Yes	Moderate	Employed	Higher technical school or college	No	notalone	Yes	Yes	6'000 - 12'0000	Contacted by direct contact	1	0	0	0	0	0	Yes	Neither poorly nor well informed	Yes	Neither	Neither	Easy	Easy	Easy	Neither	Neither	Neither	Easy	Easy	Worried	Worried	Worried	Worried	A little	A little	A little	A little	Very worried	Very worried	Disagree	Disagree	Disagree	Disagree	Disagree	Disagree
38	prospective	47	40-64 years	male	Yes	Severe	Employed	Higher technical school or college	No	alone	No	No	>12'000	Symptoms	1	0	0	0	0	0	Yes	Very well informed	Yes	Very easy	Very easy	Very easy	Very easy	Very easy	Very easy	Very easy	Very easy	Very easy	Very easy	Not at all	Not at all	Not at all	Not at all	Not at all	Not at all	Not at all	Not at all	Very worried	Very worried	Disagree	Disagree	Disagree	Partly	Disagree	Partly
39	prospective	67	65+ years	female	Yes	Moderate	Retired	Federal Diploma	No	notalone	No	No	>12'000	Contacted by direct contact	1	0	0	0	0	0	Yes	Well informed	Yes	Difficult	Very easy	Very difficult	Very difficult	Very easy	Very easy	Easy	Very difficult	Very difficult	Very easy	Not at all	A little	A little	Not at all	A little	Not at all	Not at all	Not at all	Not at all	Not at all	Strongly disagree	Strongly disagree	Strongly disagree	Strongly disagree	Strongly disagree	Strongly disagree
40	prospective	85	65+ years	male	Yes		Retired	Federal Diploma	Yes	alone	No	No	6'000 - 12'0000	Symptoms	1	0	0	0	0	0	Yes	Very well informed	Yes	Neither	Easy	Easy					Very easy			A little	Not at all	A little	Not at all	A little	Not at all		A little	Very worried	Extremely worried	Partly	Strongly disagree	Strongly disagree	Partly	Partly	Agree
41	prospective	48	40-64 years	male	No		Employed	University	No	notalone	Yes	Yes	6'000 - 12'0000	Contacted by direct contact	1	0	0	0	0	0	Yes	Well informed	Yes	Neither										A little	Worried	Not at all	Not at all	Worried	Not at all	Not at all	Not at all	Not at all	A little	Strongly disagree	Partly	Strongly disagree	Strongly disagree	Disagree	Strongly disagree
42	retrospective	35	18-39 years	male	Yes	Mild	Employed	Higher technical school or college	No	alone	No	No	6'000 - 12'0000	Contacted by officials	1	0	0	0	0	0		Very well informed	Yes	Very easy	Very easy	Very easy	Very easy	Very easy	Very easy	Very easy	Very easy	Very easy	Very easy	Worried	Worried	Not at all	Worried	Not at all	Not at all	Not at all	Not at all	Extremely worried	Extremely worried	Partly	Partly	Partly	Strongly disagree	Partly	Partly
43	prospective	56	40-64 years	male	Yes	Moderate	Employed	Federal Diploma	Yes	notalone	No	Yes	<6'000	Symptoms	1	0	0	0	0	0	Yes	Well informed	Yes	Very easy	Easy	Easy	Easy	Easy	Easy	Easy	Easy	Easy	Easy	Not at all	Very worried	Very worried	Not at all	Very worried	Not at all	Not at all	Worried	Not at all	Extremely worried	Disagree	Disagree	Disagree	Strongly agree	Strongly agree	Strongly agree
44	prospective	69	65+ years	female	Yes	Moderate	Retired	Federal Diploma	No	alone	No	No	6'000 - 12'0000	Symptoms	1	0	0	0	0	0	Yes	Very well informed	Yes	Very easy	Very easy					Very easy		Very easy		Not at all	A little	Not at all	Not at all	A little			Not at all	Extremely worried	Extremely worried	Agree	Agree	Disagree	Strongly agree	Strongly agree	Agree
45	retrospective	46	40-64 years	male	Yes	Severe	Employed	Federal Diploma	Yes	notalone	Yes	Yes	6'000 - 12'0000	Hospital/GP other reason	1	0	0	0	0	0	No	Poorly informed	No	Easy	Easy									Not at all	Not at all	Not at all	Not at all	Not at all	Worried	Worried	A little	Worried	Worried	Agree	Agree	Disagree	Agree	Partly	Agree
46	prospective	30	18-39 years	male	No		Employed	University	No	notalone	No	No	>12'000	Contacted by direct contact	1	0	0	0	0	0	Yes	Well informed	Yes	Difficult	Difficult	Very difficult	Very easy	Very easy	Very difficult	Very difficult	Difficult	Neither	Very easy	Worried	Worried	Worried	Worried	Not at all	Not at all	Not at all	Not at all	Extremely worried	Extremely worried	Partly	Partly	Agree	Agree	Strongly disagree	Agree
47	retrospective	44	40-64 years	female	Yes	Moderate	Employed	University	No	notalone	No	No	>12'000	Contacted by direct contact	0	1	0	0	0	0	Yes	Very well informed	Yes	Easy	Neither	Difficult	Very difficult	Very difficult	Easy	Very easy	Very easy	Very difficult	Very easy	Not at all	Not at all	Not at all	Not at all	Not at all	A little	Not at all	A little	A little	Worried	Strongly disagree	Strongly disagree	Strongly disagree	Agree	Strongly disagree	Strongly agree
48	prospective	34	18-39 years	female	Yes	Moderate	Employed	University	No	notalone	No	No	>12'000	Symptoms	1	0	0	0	0	0	Yes	Well informed	Yes	Neither	Very easy	Very difficult	Very difficult	Very difficult	Very difficult	Very difficult	Very difficult	Very difficult		A little	Not at all	Not at all	A little	Worried	Not at all	Not at all	Very worried	Worried	Worried	Strongly disagree	Strongly disagree	Strongly disagree	Disagree	Strongly disagree	Strongly disagree
49	prospective	47	40-64 years	female	No		Employed	Higher technical school or college	No	notalone	No	Yes	>12'000	Employer/School/Military	1	0	0	0	0	0	Yes	Well informed	Yes	Very easy	Easy	Difficult	Very easy	Easy	Very easy	Easy	Very easy	Easy	Very difficult	A little	A little	A little	A little	A little	Not at all	Not at all	Not at all	Very worried	A little	Partly	Agree	Agree	Partly	Partly	Strongly agree
50	retrospective	34	18-39 years	female	Yes	Mild	Employed	University	No	notalone	No	No	<6'000	Symptoms	1	0	0	0	0	0	Yes	Very well informed	Yes	Very easy	Very easy	Neither	Very difficult	Very easy	Neither	Very easy	Easy	Very easy	Neither	A little	A little	Worried	A little	Worried	Not at all	Not at all	A little	Extremely worried	Extremely worried	Disagree	Disagree	Disagree	Strongly agree	Agree	Agree
51	prospective	67	65+ years	female						alone	No				0	0	0	0	0	0
52	prospective	23	18-39 years	female	Yes	Mild	Education	Federal Diploma	Yes	notalone	No	Yes	6'000 - 12'0000	Symptoms	1	0	0	0	0	0	Yes	Well informed	Yes	Difficult										Very worried	Very worried	Worried	A little	Worried	Not at all	Not at all	Not at all	Extremely worried	Extremely worried	Strongly disagree	Strongly disagree	Strongly disagree	Partly	Disagree	Partly
53	prospective	58	40-64 years	male	No		Employed	Higher technical school or college	No	notalone	No	No	6'000 - 12'0000	Contacted by direct contact	1	0	0	0	0	0	Yes	Very well informed	Yes	Difficult	Easy	Neither	Difficult	Difficult	Neither	Neither	Neither	Difficult	Very easy	Not at all	A little	Not at all	Not at all	A little	Not at all	Not at all	A little	Extremely worried	Extremely worried	Strongly disagree	Strongly disagree	Strongly disagree	Partly	Strongly disagree	Partly
54	retrospective	59	40-64 years	female	Yes	Severe	Employed	University	No	notalone	Yes	Yes	6'000 - 12'0000	Symptoms	1	0	0	0	0	0	Yes	Well informed	Yes	Easy	Easy	Easy	Easy	Easy	Easy	Easy	Easy	Easy		Not at all	Not at all	Not at all	Not at all	A little	Not at all	Not at all	Not at all	Worried	Worried	Disagree	Disagree	Disagree	Agree	Disagree	Disagree
55	retrospective	50	40-64 years	female	No		Employed	Federal Diploma	No	notalone	Yes	Yes	<6'000	Contacted by officials	1	0	0	0	0	0	Yes	Well informed	Yes	Easy	Easy	Easy	Easy	Easy	Easy	Easy	Easy	Easy	Neither	Worried	Worried	A little	A little	Worried	A little	Worried	Worried	Extremely worried	Extremely worried	Strongly disagree	Strongly disagree	Strongly disagree	Agree	Agree	Agree
56	prospective	54	40-64 years	male	No		Self-employed	Federal Diploma	No	notalone	No	Yes	6'000 - 12'0000	Travel	1	0	0	0	0	0	Yes	Well informed	Yes	Difficult	Very easy	Easy	Easy	Easy	Easy	Easy	Easy	Easy	Very easy	A little	Worried	Worried	Worried	Worried	Not at all	Worried	Not at all	Worried	Worried	Disagree	Partly	Disagree	Agree	Agree	Disagree
57	prospective	41	40-64 years	female	Yes	Moderate	Without Work	Higher technical school or college	Yes	alone	No	No	6'000 - 12'0000	Symptoms	0	1	0	0	0	0	Yes	Well informed	Yes	Easy	Very easy	Very easy	Very easy	Very easy	Very easy	Very easy	Very easy	Very easy	Very easy	A little	Worried	Not at all	Worried	Worried				Worried	Worried	Strongly disagree	Disagree	Strongly disagree	Partly	Partly	Strongly disagree
58	prospective	23	18-39 years	female	Yes	Mild	Education	University	No	notalone	Yes	Yes	<6'000	Contacted by officials	1	0	0	0	0	0	Yes	Well informed	Yes	Neither	Very easy	Very difficult	Very easy	Very easy	Very easy	Very easy	Very easy	Easy	Easy	Worried	Worried	Not at all	Worried	Worried	Not at all	Not at all	Not at all	A little	A little	Strongly disagree	Strongly disagree	Strongly disagree	Strongly disagree	Strongly disagree	Strongly disagree
59	prospective	48	40-64 years	female	Yes	Mild	Employed	Higher technical school or college	No	notalone	Yes	Yes	>12'000	Symptoms	1	0	0	0	0	0	Yes	Very well informed	Yes	Difficult	Very easy	Very difficult	Easy	Easy	Easy	Easy	Easy	Neither	Easy	Not at all	A little	Not at all	A little	Not at all	Not at all	Not at all		Not at all	Not at all	Partly	Agree	Disagree	Agree	Partly	Strongly disagree
60	prospective	64	40-64 years	male	Yes	Mild	Retired	University	Yes	notalone	No	No	>12'000	Symptoms	0	0	0	0	0	1	Yes	Very well informed	Yes	Easy					Very easy	Neither	Neither	Neither		Not at all	A little	Not at all	A little	Not at all	Not at all	Not at all	A little	Very worried	Worried	Strongly disagree	Strongly disagree	Strongly disagree	Partly	Strongly disagree	Strongly disagree
61	prospective	51	40-64 years	male	Yes	Mild	Employed	University	No	notalone	Yes	Yes	>12'000	Contacted by direct contact	1	0	0	0	0	0	Yes	Well informed	Yes	Very easy	Very easy	Very easy	Very easy	Very easy	Very easy	Very easy	Very easy	Very easy	Very easy	Not at all	Not at all	Not at all	Not at all	Not at all	Not at all	Not at all	Not at all	A little	A little	Strongly disagree	Strongly disagree	Strongly disagree	Disagree	Strongly disagree	Partly
62	prospective	37	18-39 years	female	Yes	Moderate	Employed	University	No	notalone	Yes	No	>12'000	Contacted by direct contact	1	0	0	0	0	0	Yes	Very well informed	Yes	Very easy	Very easy		Very easy	Very easy	Very easy	Very easy	Neither	Difficult	Very easy	Not at all	A little	A little	Not at all	A little	Not at all	Not at all	Not at all	A little	A little	Agree	Disagree	Agree	Disagree	Disagree	Disagree
63	prospective	58	40-64 years	female	Yes	Mild	Employed	Higher technical school or college	No	notalone	No	No	6'000 - 12'0000	Contacted by officials	1	0	0	0	0	0	Yes	Well informed	Yes	Difficult	Easy	Difficult	Very easy	Very easy	Easy	Easy	Easy	Easy	Very easy	A little	Not at all	A little	Not at all	Worried	Not at all	Not at all	Not at all	Very worried	Very worried	Strongly disagree	Strongly disagree	Strongly disagree	Partly	Strongly disagree	Partly
64	prospective	46	40-64 years	female	Yes	Moderate	Housewife	Higher technical school or college	No	notalone	Yes	No		Contacted by direct contact	1	0	0	0	0	0	Yes	Very well informed	Yes	Easy	Very easy	Very easy				Very easy	Very easy	Very easy		A little	A little	Not at all	Not at all	Not at all	Not at all	Not at all	Not at all	Worried	Very worried	Partly	Strongly agree	Disagree	Partly	Agree	Agree
65	prospective	41	40-64 years	male	Yes	Moderate	Employed	Federal Diploma	No	alone	No	No	6'000 - 12'0000	Symptoms	1	0	0	0	0	0	Yes	Well informed	Yes	Easy	Easy	Very easy	Very easy			Difficult		Easy		Worried	A little	A little	Worried	Worried	A little	A little	Worried	Very worried	Worried	Agree	Agree	Disagree	Partly	Disagree	Agree
66	prospective	53	40-64 years	female	Yes	Mild	Employed	Federal Diploma	No	alone	No	No	>12'000	Symptoms	1	0	0	0	0	0	No	Well informed	Yes	Neither	Easy									A little	Not at all	Not at all	Not at all	A little	Not at all	Not at all	Not at all	Not at all	A little	Strongly disagree	Strongly disagree	Strongly disagree	Strongly agree	Strongly disagree	Agree
67	prospective	52	40-64 years	female	Yes	Severe	Employed	None or mandatory school	No	notalone	No	No	<6'000	Symptoms	1	0	0	0	0	0	No	Well informed	Yes	Very easy	Very easy	Neither	Easy	Very difficult	Very difficult	Very easy	Very easy			Very worried	Very worried	Worried	Very worried	A little	Not at all	A little	Very worried	Extremely worried	Extremely worried	Strongly disagree	Strongly disagree	Agree	Strongly agree	Strongly agree	Agree
68	prospective	54	40-64 years	female	Yes	Mild	Self-employed	University	No	notalone	Yes	No	<6'000	Symptoms	1	0	0	0	0	0	No	Well informed	No	Easy	Easy	Easy	Easy		Easy	Easy	Easy		Easy	Not at all	Not at all	A little	A little	Not at all	A little	A little	Not at all	Extremely worried	Extremely worried	Disagree	Disagree	Disagree	Agree	Disagree	Disagree
69	prospective	37	18-39 years	female	Yes	Moderate	Self-employed	Federal Diploma	No	notalone	Yes	No	<6'000	Symptoms	1	0	0	0	0	0	Yes	Well informed	Yes	Very difficult	Easy	Difficult	Difficult	Difficult	Easy	Neither	Difficult	Difficult		Not at all	Not at all	Worried	A little	A little	Not at all	Not at all	Worried	Very worried	Very worried	Partly	Disagree	Partly	Partly	Partly	Partly
70	prospective	30	18-39 years	female	Yes	Moderate	Education	Federal Diploma	No	alone	No	No	<6'000	Symptoms	1	0	0	0	0	0	Yes	Very well informed	Yes	Easy	Very easy	Easy	Very easy							Not at all	Not at all	Not at all	Not at all	Worried	Not at all	Not at all	Not at all	Worried	Worried	Strongly disagree	Strongly disagree	Strongly disagree	Strongly disagree	Strongly disagree	Strongly disagree
71	retrospective	67	65+ years	male	Yes	Mild	Retired	University	Yes	notalone	No	No	6'000 - 12'0000	Hospital/GP other reason	1	0	0	0	0	0	Yes	Well informed	Yes	Easy	Easy	Very difficult	Very easy	Very easy	Difficult	Neither	Neither	Difficult	Very easy	A little	Very worried	Worried	Very worried	Worried	Not at all	Not at all	A little	Very worried	Very worried	Disagree	Disagree	Partly	Agree	Disagree	Partly
72	prospective	50	40-64 years	female	Yes	Moderate	Employed	Higher technical school or college	No	notalone	No	No	6'000 - 12'0000	Symptoms	0	0	0	0	0	0	Yes	Very well informed	Yes	Neither										Not at all	A little	A little	Not at all	Not at all	Not at all	Worried	Not at all	Extremely worried	Extremely worried	Strongly disagree	Strongly disagree	Strongly disagree	Partly	Strongly disagree	Strongly disagree
73	retrospective	52	40-64 years	male	Yes	Very Severe		University	Yes	notalone	Yes	Yes		Symptoms	1	0	0	0	0	0	Yes	Well informed	Yes	Easy	Easy				Very easy		Very easy		Easy	Not at all	Worried	Worried	Very worried	Very worried	Not at all	Not at all	Very worried	Very worried	Very worried	Strongly disagree	Partly	Disagree	Disagree	Partly	Partly
74	prospective	50	40-64 years	female	Yes	Severe	Employed	Federal Diploma	Yes	alone	No	No	<6'000	Symptoms	1	0	0	0	0	0	Yes	Well informed	Yes	Easy	Very easy	Very easy	Very easy	Very easy	Very easy	Very easy	Very easy	Neither	Very easy	Not at all	Not at all	Very worried	Not at all	Worried	Worried	Worried	Very worried	Worried	Very worried	Partly		Agree	Partly	Partly	Strongly disagree
75	prospective	49	40-64 years	male	Yes	Moderate	Employed	University	No	notalone	Yes	No	>12'000	Contacted by direct contact	1	0	0	0	0	0	Yes	Well informed	Yes	Easy	Very easy	Very easy	Very easy	Very easy	Very easy	Very easy	Very easy	Very easy		Not at all	A little	A little	Not at all	Worried	Not at all	Not at all	Not at all	Worried	Worried	Strongly disagree	Strongly disagree	Strongly disagree	Strongly disagree	Strongly disagree	Strongly disagree
76	prospective	84	65+ years	male	No		Retired	University	Yes	notalone	No	No	6'000 - 12'0000	Hospital/GP other reason	1	0	0	0	0	0	Yes	Very well informed	Yes	Easy	Easy								Difficult	Not at all	A little	A little	Not at all	A little	Not at all	Not at all	Not at all	Not at all	Worried	Disagree	Disagree	Disagree	Partly	Disagree	Partly
77	retrospective	32	18-39 years	male	Yes	Moderate	Employed	University	No	notalone	No	No	>12'000	Contacted by direct contact	1	0	0	0	0	0	Yes	Well informed	Yes	Easy	Easy	Easy	Easy	Easy	Easy	Easy	Easy	Easy	Easy	Not at all	Not at all	Not at all	Not at all	A little	Not at all	Not at all	Not at all	Worried	Very worried	Strongly disagree	Strongly disagree	Strongly disagree	Strongly disagree	Strongly disagree	Strongly disagree
78	prospective	47	40-64 years	male	No		Employed	University	No	notalone	Yes	No	>12'000	Travel	1	0	0	0	0	0	Yes	Well informed	No	Easy	Very easy	Very difficult	Difficult	Difficult	Difficult	Difficult	Difficult	Difficult	Very difficult	Not at all	Not at all	Not at all	Not at all	Worried	A little	Worried	Very worried	Very worried	Very worried	Disagree	Disagree	Disagree	Disagree	Disagree	Strongly agree
79	prospective	36	18-39 years	female	Yes	Moderate	Employed	Federal Diploma	Yes	notalone	Yes	No	6'000 - 12'0000	Contacted by direct contact	1	0	0	0	0	0	Yes	Well informed	Yes	Neither	Very easy	Very easy	Very easy	Very easy	Easy	Easy	Easy	Difficult		Worried	Worried	Worried	Worried	Extremely worried	Not at all	Not at all	Extremely worried	Extremely worried	Extremely worried	Strongly disagree	Strongly disagree	Strongly disagree	Agree	Partly	Strongly disagree
80	prospective	67	65+ years	male	Yes	Mild	Retired	University	No	alone	No	No	6'000 - 12'0000	Symptoms	1	0	0	0	0	0	Yes	Well informed	Yes	Easy	Easy	Easy	Very easy				Very easy	Very easy		Not at all	A little	Not at all	Not at all	Not at all	Not at all	Not at all	Not at all	Worried	A little	Disagree	Disagree	Disagree	Partly	Strongly disagree	Disagree
81	retrospective	62	40-64 years	female	Yes	Very Severe	Self-employed	University	Yes	alone	No	Yes	>12'000	Precausion	1	0	0	0	0	0	Yes	Very well informed	Yes	Neither										Not at all	Not at all	Not at all	Not at all	Not at all	Not at all	Not at all	Not at all	A little	A little	Strongly agree	Strongly agree	Strongly agree	Strongly agree	Strongly agree
82	prospective	46	40-64 years	female	Yes	Severe	Employed	Higher technical school or college	No	notalone	Yes	Yes	<6'000	Contacted by direct contact	1	0	0	0	0	0	Yes	Well informed	Yes	Easy	Easy		Very easy	Very easy	Very easy					Not at all	Not at all	Not at all	Not at all	A little	Not at all	Not at all	Not at all			Strongly disagree	Strongly disagree	Disagree	Disagree	Disagree	Disagree
83	retrospective	46	40-64 years	female	Yes	Moderate	Employed	Federal Diploma	No	notalone	Yes	Yes	<6'000	Symptoms	1	0	0	0	0	0	Yes	Neither poorly nor well informed	No	Difficult	Easy	Easy	Easy	Easy	Easy	Easy	Easy	Neither	Very easy	A little	A little	A little	A little	Worried	A little	A little	Very worried	Very worried	Extremely worried	Disagree	Disagree	Disagree	Partly	Partly	Partly
84	retrospective	61	40-64 years	female	Yes	Severe	Employed	University	No	notalone	No	No	<6'000	Symptoms	1	0	1	0	0	0	Yes	Well informed	Yes	Easy										Worried		A little	A little	Worried	Not at all	Not at all	Not at all	Extremely worried	Extremely worried	Disagree	Agree	Disagree	Partly	Agree	Strongly agree
85	prospective	54	40-64 years	female	Yes	Moderate	Employed	Federal Diploma	No	notalone	No	Yes	<6'000	Symptoms	1	0	0	0	0	0	Yes	Well informed	Yes	Neither	Easy	Difficult	Neither	Neither	Easy	Easy	Easy	Difficult	Very difficult	A little	Not at all	Not at all	Not at all	Not at all	Not at all	Not at all	Not at all	Not at all	Worried	Strongly disagree	Partly	Disagree	Partly	Disagree	Disagree
86	prospective	71	65+ years	female	Yes	Moderate	Retired	Federal Diploma	Yes	notalone	No	No	<6'000	Contacted by direct contact	1	0	0	0	0	0	Yes	Neither poorly nor well informed	Yes	Easy	Very easy	Easy	Easy	Easy	Easy	Easy	Easy	Easy	Easy	Not at all	Not at all	Not at all	Not at all					Not at all	Not at all	Disagree	Disagree	Disagree	Disagree	Disagree	Disagree
87	retrospective	30	18-39 years	female	No		Employed	Federal Diploma	No	alone	No	No	6'000 - 12'0000	Contacted by officials	1	0	0	0	0	0	Yes	Well informed	Yes	Neither	Very easy	Very difficult	Very difficult	Very difficult	Difficult	Very easy	Very difficult	Very difficult	Very difficult	Extremely worried	Extremely worried	Extremely worried	Extremely worried	Extremely worried	Worried	A little	Not at all	Extremely worried	Extremely worried	Partly	Partly	Disagree	Strongly disagree	Strongly disagree	Partly
88	retrospective	55	40-64 years	male	Yes	Very Severe	Employed	University	No	notalone	No	Yes	>12'000	Symptoms	1	0	0	0	0	0	Yes	Poorly informed	Yes	Easy										Not at all	Not at all	Not at all	Not at all	Not at all	Not at all	Not at all	Not at all	Worried	Worried	Strongly agree	Strongly agree	Strongly agree	Strongly agree	Strongly agree	Strongly agree
89	prospective	44	40-64 years	female	Yes	Moderate	Employed	Higher technical school or college	No	notalone	No	No	>12'000	Contacted by direct contact	1	0	0	0	0	0	Yes	Well informed	Yes	Easy	Very easy				Easy	Difficult	Difficult			Not at all	A little	A little	Not at all	Very worried	Not at all	A little	Not at all	Not at all	Very worried	Strongly disagree	Strongly disagree	Strongly disagree	Partly	Strongly disagree	Strongly disagree
90	retrospective	42	40-64 years	female	Yes	Very Severe	Employed	Federal Diploma	Yes	notalone	Yes	No	>12'000	Symptoms	0	0	1	0	0	0	No	Very well informed	Yes	Very easy										Worried	Not at all	Worried	Not at all	Not at all	Not at all	Not at all	Not at all	Worried	Worried	Strongly disagree	Strongly disagree	Strongly disagree	Strongly agree	Strongly agree	Strongly disagree
91	prospective	24	18-39 years	male	Yes	Moderate	Education	University	No	notalone	No	Yes	<6'000	Contacted by direct contact	1	1	0	0	0	0	Yes	Well informed	No	Neither	Neither	Easy	Easy	Easy	Easy	Easy	Easy	Easy	Easy	Not at all	A little	A little	Not at all	Worried	Not at all	Worried	Worried	Worried	Worried	Partly	Agree	Partly	Agree	Agree	Disagree
92	prospective	29	18-39 years	male	Yes	Mild	Employed	Federal Diploma	No	notalone	No	No	<6'000	Contacted by officials	1	0	0	0	0	0	Yes	Well informed	Yes	Neither	Very easy	Neither	Easy	Very easy	Easy	Easy	Very easy	Neither	Very easy	Worried	A little	Not at all		Worried	Not at all	Not at all	Not at all	A little	Not at all	Partly	Agree	Disagree	Strongly agree	Strongly disagree	Strongly disagree
93	retrospective	57	40-64 years	male	Yes	Severe	Employed	University	Yes	notalone	No	No	>12'000	Symptoms	1	0	0	0	0	0	Yes	Well informed	No	Neither	Neither	Very difficult	Very easy	Very easy	Very difficult	Neither	Very difficult	Very difficult	Very easy	A little	Not at all	Not at all	Worried	A little	Not at all	Not at all	Not at all	Very worried	A little	Strongly disagree	Strongly disagree	Strongly disagree	Strongly disagree	Strongly disagree	Strongly disagree
94	prospective	36	18-39 years	female	Yes	Mild	Employed	Higher technical school or college	No	notalone	No	No	>12'000	Contacted by direct contact	1	0	0	0	0	0	Yes	Well informed	Yes	Easy	Very easy	Neither	Neither	Neither	Very easy	Neither	Neither	Neither	Very easy	Not at all	Not at all	A little	Not at all	A little	Not at all	Not at all	A little	A little	A little	Disagree	Disagree	Disagree	Disagree	Disagree	Disagree
95	prospective	56	40-64 years	female	Yes	Moderate	Employed	Federal Diploma	Yes	notalone	Yes	No	<6'000	Symptoms	1	0	0	0	0	0	Yes	Well informed	Yes	Neither	Very easy	Neither	Very easy	Very easy	Very easy	Very easy	Very easy	Very easy	Very easy	A little	A little	Not at all	Not at all	A little	Not at all	Not at all	Not at all	Not at all	Not at all	Strongly disagree	Partly	Strongly disagree	Partly	Strongly disagree	Strongly disagree
96	retrospective	59	40-64 years	female	No		Employed	Higher technical school or college	No	notalone	No	No	<6'000	Contacted by officials	1	0	0	0	0	0	Yes	Poorly informed	Yes	Difficult	Very difficult	Easy	Easy	Easy		Very difficult	Easy	Easy		Very worried	Worried	Very worried	Worried	Very worried	Not at all	Not at all	Very worried	Extremely worried	Extremely worried	Agree	Partly	Agree	Partly	Partly	Strongly disagree
97	prospective	68	65+ years	female	Yes	Moderate	Retired	Higher technical school or college	No	alone	No	No	6'000 - 12'0000	Symptoms	1	0	0	0	0	0	Yes	Well informed	Yes	Easy	Very easy									Not at all	Not at all	Not at all	Not at all	Not at all	Not at all	Not at all	Not at all	Not at all	Not at all	Disagree	Disagree	Disagree		Disagree	Disagree
98	retrospective	30	18-39 years	male	Yes	Moderate	Employed	University	No	notalone	No	No	>12'000	Symptoms	1	0	0	0	0	0	Yes	Very well informed	Yes	Easy	Neither		Very easy	Very easy	Very easy	Very easy	Very easy	Very easy		Not at all	Not at all	Not at all	Not at all	A little	Not at all	Not at all	Not at all	A little	A little	Partly	Partly	Partly	Agree	Agree	Disagree
99	prospective	81	65+ years	male	No		Retired	Federal Diploma	No	notalone	No	No	6'000 - 12'0000	Contacted by direct contact	1	0	0	0	0	0	Yes	Very well informed	Yes	Easy	Very easy		Very easy		Very easy	Very easy	Very easy	Easy	Very easy	Not at all	Not at all	Not at all	Not at all	Not at all	Not at all	Not at all	A little	Not at all	A little	Strongly disagree	Strongly disagree	Strongly disagree	Strongly disagree	Strongly disagree	Strongly disagree
100	prospective	49	40-64 years	male	No		Employed	Federal Diploma	No	notalone	Yes	Yes	6'000 - 12'0000	SwissCovid-App	1	0	0	0	0	0	Yes	Very well informed	Yes	Neither	Easy	Neither	Very easy		Easy	Easy	Easy	Neither	Very easy	Not at all	Not at all	Not at all	Not at all	Not at all	Not at all	Not at all	Not at all	Extremely worried	Very worried	Strongly disagree	Strongly disagree	Strongly disagree	Partly	Partly	Strongly disagree
101	prospective	32	18-39 years	female	Yes	Mild	Housewife	Federal Diploma	No	notalone	Yes	No	>12'000	Symptoms	1	0	0	0	0	0	Yes	Neither poorly nor well informed	No	Difficult	Very easy	Very difficult	Very difficult	Very difficult	Very difficult	Very difficult	Very difficult	Very difficult	Neither	A little	A little	Not at all	Not at all	Worried	Not at all	Not at all	Not at all	A little	A little	Disagree	Strongly disagree	Disagree	Strongly disagree	Strongly disagree	Strongly disagree
102	prospective	59	40-64 years	male	No		Employed	Federal Diploma	Yes	notalone	No	No	6'000 - 12'0000	Symptoms	1	0	0	0	0	0	Yes	Well informed	Yes	Neither	Very easy	Neither	Very easy	Easy	Very easy	Very easy	Very easy	Very easy	Very easy	A little	A little	Very worried	A little	A little	Very worried	Very worried	Very worried	Extremely worried	Extremely worried	Partly	Partly	Strongly disagree	Strongly disagree	Strongly disagree	Strongly disagree
103	prospective	51	40-64 years	male	Yes	Moderate	Employed	Higher technical school or college	No	notalone	No	Yes	>12'000	Symptoms	1	0	0	0	0	0	Yes	Very well informed	Yes	Difficult	Easy	Difficult	Very difficult	Easy	Very easy	Difficult	Easy	Easy	Very difficult	Not at all	Not at all	Not at all	Not at all	Very worried	Not at all	Not at all	Not at all	Very worried	Very worried	Strongly disagree	Strongly disagree	Strongly disagree	Strongly disagree	Strongly disagree	Partly
104	prospective	55	40-64 years	female	Yes	Moderate	Employed	University	No	notalone	No	No	6'000 - 12'0000	Symptoms	1	0	0	0	0	0	Yes	Well informed	No	Easy	Very easy					Very difficult	Very easy	Very difficult		Very worried	Very worried	Worried	Worried	Very worried	Not at all	Not at all	Very worried	Extremely worried	Extremely worried	Disagree	Disagree	Partly	Agree	Disagree	Disagree
105	prospective	47	40-64 years	female	Yes	Very Severe	Employed	Federal Diploma	No	notalone	Yes	No	<6'000	Contacted by direct contact	1	0	1	0	0	0	Yes	Neither poorly nor well informed	Yes	Easy										Very worried	Extremely worried	Very worried	Worried	Extremely worried	A little	A little		Extremely worried	Worried	Strongly disagree	Disagree	Disagree	Disagree	Disagree	Disagree
106	retrospective	42	40-64 years	male	Yes	Mild	Employed	Higher technical school or college	No	notalone	Yes	No	>12'000	Contacted by direct contact	1	0	0	0	0	0	Yes	Well informed	Yes	Easy	Easy	Difficult	Easy	Easy	Easy	Easy	Easy	Easy	Easy	Not at all	Worried	A little	Not at all	Very worried	Not at all	Not at all	A little	Extremely worried	Extremely worried	Agree	Agree	Agree	Disagree	Agree	Agree
107	prospective	77	65+ years	male	No		Retired	Federal Diploma	Yes	alone	No	No	6'000 - 12'0000	Travel	1	0	0	0	0	0	Yes	Well informed	Yes	Very easy	Very easy							Very easy		Not at all	Not at all	Not at all	Not at all	Not at all	Not at all	Not at all	Not at all	Not at all	Not at all	Strongly disagree	Strongly disagree	Strongly disagree	Partly	Strongly disagree	Strongly disagree
108	prospective	29	18-39 years	male	Yes	Moderate	Employed	University	No	notalone	No	No	6'000 - 12'0000	Contacted by officials	1	0	0	0	0	0	Yes	Very well informed	Yes	Difficult	Very easy	Very difficult	Very difficult	Very difficult	Very difficult	Very difficult	Very difficult	Very difficult	Very easy	A little	Worried	A little	A little	Very worried	Not at all	Not at all	Not at all	Not at all	Worried	Strongly disagree	Strongly disagree	Strongly agree	Strongly agree	Strongly disagree	Strongly disagree
109	prospective	40	40-64 years	female	Yes	Moderate	Employed	Higher technical school or college	No	notalone	Yes	No	6'000 - 12'0000	Symptoms	1	0	0	0	0	0	Yes	Very well informed	Yes	Very easy	Very easy				Very easy	Easy	Neither	Neither		Not at all	A little	A little	Not at all	Worried	Not at all	Not at all	Not at all	Worried	Worried	Strongly disagree	Strongly disagree	Strongly disagree	Agree	Strongly disagree	Partly
110	retrospective	47	40-64 years	female	No		Self-employed	University	Yes	notalone	Yes	No	>12'000	Contacted by direct contact	1	0	0	0	0	0	Yes	Neither poorly nor well informed	No	Easy	Very easy									Not at all	A little	Not at all	Not at all	Worried	Not at all	Not at all	Not at all	A little	A little	Partly	Disagree	Disagree	Disagree	Disagree	Disagree
111	prospective	57	40-64 years	female	No		Employed	None or mandatory school	Yes	notalone	No	Yes	<6'000	Travel	1	0	0	0	0	0	No	Well informed	Yes	Easy	Very easy	Neither	Very easy	Very easy	Easy	Very easy	Very easy	Easy	Neither	Worried	Worried	Worried	Very worried	Worried	Very worried	Very worried		Worried	Very worried	Agree	Strongly agree	Agree	Partly	Partly	Partly
112	retrospective	79	65+ years	male	Yes	Very Severe	Retired	Federal Diploma	No	notalone	No	No	<6'000	Symptoms	1	0	1	0	0	0	Yes	Well informed	Yes	Easy											Worried	Very worried	Very worried	Extremely worried	Not at all	Not at all	Worried	Very worried	Very worried	Strongly disagree	Strongly disagree	Strongly disagree	Strongly disagree	Strongly disagree	Strongly disagree
113	prospective	29	18-39 years	female	Yes	Moderate	Employed	Higher technical school or college	No	alone	No	No	6'000 - 12'0000	Symptoms	1	0	0	0	0	0	Yes	Well informed	Yes	Difficult	Very easy									Worried	Worried	Worried	Very worried	Very worried	Not at all	Not at all	Not at all	Not at all	Not at all	Strongly disagree	Strongly disagree	Strongly disagree	Strongly agree	Strongly disagree	Partly
114	prospective	35	18-39 years	male	No		Employed	University	Yes	notalone	No	No	>12'000	Travel	1	0	0	0	0	0	Yes	Well informed	Yes	Difficult	Easy	Very difficult	Neither	Neither	Very difficult	Very difficult	Difficult	Difficult	Neither
115	prospective	24	18-39 years	female	Yes	Moderate	Education	University	Yes	notalone	No	No	6'000 - 12'0000	Contacted by direct contact	1	0	0	0	0	0	Yes	Very well informed	Yes	Easy										Not at all	Not at all	A little	Not at all	Worried	Not at all	Worried	A little	A little	A little	Strongly disagree	Agree	Strongly disagree	Partly	Strongly disagree	Strongly disagree
116	prospective	69	65+ years	female	No		Retired	Federal Diploma	Yes	notalone	No	No	>12'000	Contacted by direct contact	1	0	0	0	0	0	No	Very well informed	Yes	Very easy	Very easy	Very easy	Very easy	Very easy	Very easy	Very easy	Very easy	Very easy	Very easy	Not at all	Not at all	Not at all	Not at all	Not at all	Not at all	Not at all	Not at all	Worried	Worried	Disagree	Disagree	Disagree	Agree	Disagree	Disagree
117	retrospective	54	40-64 years	male	Yes	Moderate	Employed	University	Yes	notalone	Yes	No	6'000 - 12'0000	Symptoms	1	0	0	0	0	0	Yes	Well informed	Yes	Difficult	Neither		Difficult							Very worried	A little	A little	Worried	Very worried	Not at all	Not at all	Not at all	Not at all	Not at all	Partly	Partly	Agree	Strongly disagree	Partly	Partly
118	prospective	65	65+ years	female	Yes	Mild	Retired	Federal Diploma	No	notalone	No	No		Contacted by direct contact	1	0	0	0	0	0	Yes	Neither poorly nor well informed	Yes	Easy		Difficult	Difficult	Difficult	Difficult	Easy	Difficult	Easy
119	prospective	45	40-64 years	male	Yes	Mild	Employed	University	Yes	notalone	Yes	No	>12'000	Symptoms	1	0	0	0	0	0	Yes	Well informed	Yes	Difficult	Easy	Easy	Easy		Easy	Difficult	Easy	Easy		Not at all	Not at all	Not at all	A little	Worried	Not at all	Not at all	Not at all	Very worried	Worried	Strongly disagree	Strongly disagree	Strongly disagree	Partly	Strongly disagree	Agree
120	retrospective	43	40-64 years	male	Yes	Moderate	Employed	University	No	notalone	No	No	>12'000	Symptoms	1	0	0	0	0	0	No	Neither poorly nor well informed	Yes	Neither	Easy									Worried	A little	A little	A little	Worried	Not at all	Not at all	Not at all	Not at all	Not at all	Disagree	Disagree	Disagree	Partly	Agree	Agree
121	prospective	38	18-39 years	male	Yes	Moderate	Employed	None or mandatory school	No	notalone	Yes	Yes		Contacted by direct contact	1	0	0	0	0	0	Yes	Well informed	Yes	Neither	Easy	Very difficult	Easy	Easy	Easy	Easy	Easy	Easy	Difficult
122	retrospective	37	18-39 years	female	Yes	Mild	Employed	University	No	notalone	Yes	No	>12'000	Symptoms	1	0	0	0	0	0	Yes	Well informed	No	Neither	Very easy	Very difficult	Neither	Neither	Very difficult	Very difficult	Very difficult	Very difficult	Very difficult	A little	Worried	Worried		Very worried	A little	A little	A little	Very worried	Very worried	Strongly disagree	Strongly disagree	Agree	Disagree	Strongly disagree	Strongly disagree
123	prospective	24	18-39 years	female	Yes	Severe	Employed	Higher technical school or college	No	notalone	No	No	<6'000	Symptoms	1	0	0	0	0	0	Yes	Very well informed	Yes	Neither	Very easy	Neither		Very easy	Very easy	Very easy	Very easy	Very easy	Very easy	A little	Worried	Worried	Worried	Extremely worried	Not at all	Not at all	Not at all	Very worried	Very worried	Agree	Strongly agree	Disagree	Partly	Strongly disagree	Strongly disagree
124	prospective	57	40-64 years	female	Yes	Moderate	Employed	University	No	notalone	Yes	Yes	>12'000	Symptoms	1	0	0	0	0	0	No	Well informed	Yes	Easy	Neither	Neither	Easy	Easy	Very easy	Easy	Easy	Neither	Difficult	Not at all	Not at all	A little	Not at all	Worried	Not at all	Not at all	A little	Extremely worried	Extremely worried	Disagree	Disagree	Disagree	Strongly disagree	Strongly disagree	Partly
125	prospective	47	40-64 years	male	Yes	Moderate	Self-employed	University	Yes	notalone	Yes	No	>12'000	Symptoms	1	0	0	0	0	1	Yes	Very well informed	Yes	Difficult	Easy	Difficult	Very easy	Easy	Easy	Easy	Easy	Easy	Very easy	A little	A little	Not at all	A little	A little	Not at all	A little	Not at all	Extremely worried	Extremely worried	Disagree	Disagree	Disagree	Disagree	Disagree	Disagree
126	prospective	44	40-64 years	female	Yes	Moderate	Housewife	Federal Diploma	No	notalone	Yes	Yes	6'000 - 12'0000	Symptoms	1	0	0	0	0	0	Yes	Well informed	Yes	Difficult	Easy	Very difficult	Neither	Neither	Neither	Easy	Neither	Neither	Difficult	Not at all	Not at all	Not at all	Not at all	Not at all	Not at all	Not at all	Not at all	Very worried	Very worried	Disagree	Disagree	Disagree	Agree	Disagree	Disagree
127	prospective	57	40-64 years	female	Yes	Mild	Housewife	Higher technical school or college	No	notalone	No	No		Symptoms	1	0	0	0	0	0	Yes	Well informed	Yes	Very easy	Very easy	Very easy	Very easy	Very easy	Very easy				Very easy	Not at all	Not at all	Not at all	Not at all	A little	Not at all	Not at all	Not at all	Extremely worried	Extremely worried	Strongly disagree	Partly	Strongly disagree	Strongly agree	Strongly disagree	Strongly disagree
128	retrospective	34	18-39 years	male	Yes	Very Severe	Employed	Higher technical school or college	No	notalone	No	No	6'000 - 12'0000	Symptoms	0	0	0	0	0	1	Yes	Well informed	Yes	Neither	Easy	Neither	Easy	Easy	Easy	Neither	Easy	Neither	Very easy	A little	A little	Worried	Not at all	Worried	Not at all	Not at all	Not at all	Very worried	A little	Partly	Partly	Partly	Partly	Partly	Agree
129	prospective	31	18-39 years	male	Yes	Moderate	Employed	Federal Diploma	No	notalone	No	No	6'000 - 12'0000	Symptoms	1	0	0	0	0	0	Yes	Well informed	Yes	Easy	Very easy									Not at all	Worried	A little	Worried	Very worried	A little	Worried	Worried	Extremely worried	Extremely worried	Disagree	Disagree	Disagree	Partly	Disagree	Disagree
130	retrospective	48	40-64 years	female	Yes	Very Severe	Employed	Federal Diploma	Yes	notalone	No	No	>12'000	Symptoms	1	0	0	0	0	0	Yes	Well informed	Yes	Neither	Very easy	Very easy	Very easy	Very easy	Very easy	Very easy	Very easy	Very easy	Very easy	Worried	A little	Not at all	Very worried	Very worried	Not at all	Not at all		Extremely worried	Extremely worried	Strongly disagree	Disagree	Disagree	Disagree	Disagree	Disagree
131	prospective	43	40-64 years	female	Yes	Moderate	Employed	Higher technical school or college	No	notalone	Yes	Yes	<6'000	Contacted by direct contact	1	0	0	0	0	0	Yes	Well informed	Yes	Difficult	Very easy	Very difficult			Very easy	Very easy			Very easy	Not at all	Not at all	Not at all	A little	Not at all	Not at all	Not at all	Not at all	Very worried	A little	Strongly disagree	Agree	Strongly disagree	Partly	Strongly disagree	Strongly disagree
132	prospective	44	40-64 years	male	Yes	Mild	Employed	Federal Diploma	No	notalone	Yes	No	>12'000	Symptoms	1	0	0	0	0	0	Yes	Well informed	Yes	Neither	Easy	Difficult	Easy	Difficult	Neither	Easy	Easy	Neither	Very easy	Not at all	Worried	Worried	Not at all	Worried	A little	A little	Worried	Very worried	Extremely worried	Strongly disagree	Strongly disagree	Strongly disagree	Strongly disagree	Strongly disagree	Disagree
133	prospective	23	18-39 years	female	Yes	Moderate	Employed	Federal Diploma	No	notalone	No	No	<6'000	Symptoms	1	0	0	0	0	0	Yes	Well informed	Yes	Neither	Easy	Neither	Neither	Easy	Easy	Easy	Easy	Easy		A little	Worried	Not at all	Not at all	Worried	Not at all	Not at all	Not at all	Very worried	Very worried	Agree	Agree	Agree	Strongly agree	Agree	Strongly disagree
134	prospective	50	40-64 years	female	No		Employed	Higher technical school or college	No	notalone	Yes	Yes	<6'000	Contacted by direct contact	1	0	0	0	0	0	Yes	Well informed	Yes	Neither	Very easy	Difficult	Very easy	Easy	Very easy	Easy	Easy	Easy	Difficult	Not at all	Not at all	A little	Not at all	Not at all	Not at all	Not at all	Not at all	A little	A little	Partly	Partly	Partly	Partly	Partly	Partly
135	prospective	39	18-39 years	male	No		Employed	None or mandatory school	No	notalone	Yes	No	<6'000	Contacted by direct contact	1	0	0	0	0	0	Yes	Very well informed	Yes	Neither	Very easy	Difficult	Neither	Difficult	Neither	Neither	Difficult	Neither	Very easy	Not at all	Not at all	Not at all	Not at all	A little	Not at all	A little		Worried	Worried	Strongly disagree	Strongly disagree	Strongly disagree	Agree	Strongly disagree	Strongly disagree
136	retrospective	49	40-64 years	male	Yes	Mild	Employed	None or mandatory school	Yes	notalone	No	No	<6'000	Symptoms	1	0	0	0	0	0	Yes	Well informed	Yes	Difficult	Easy	Easy	Easy	Easy	Easy	Easy	Easy	Easy	Easy	Not at all	Not at all	Not at all	Not at all	Worried	Not at all	Not at all	Not at all	A little	A little	Partly	Partly	Partly	Agree	Agree	Disagree
137	retrospective	55	40-64 years	female	Yes	Mild	Employed	Higher technical school or college	Yes	notalone	No	No	>12'000	Symptoms	1	0	0	0	0	0	Yes	Neither poorly nor well informed	No	Neither	Neither	Very difficult	Neither		Neither	Neither	Easy	Neither		A little	Worried	Worried	Worried	Very worried	Not at all	Not at all	Worried	Extremely worried	Extremely worried	Disagree	Disagree	Disagree	Partly	Partly	Disagree
138	prospective	78	65+ years	male	Yes		Retired	Higher technical school or college	Yes	notalone	No	No		Hospital/GP other reason	1	0	1	0	0	0	No	Well informed	No	Easy										A little	A little	A little	A little	Very worried	Not at all	Not at all		Not at all	Not at all	Strongly disagree	Strongly disagree	Strongly disagree	Partly	Partly	Strongly disagree
139	retrospective	23	18-39 years	female	Yes	Moderate	Employed	Federal Diploma	No	notalone	No	No	<6'000	Symptoms	1	0	0	0	0	0	No	Neither poorly nor well informed	Yes	Neither	Very easy	Very easy	Very easy	Very easy	Easy	Easy	Neither	Neither	Very easy	A little	A little	Not at all	Worried	A little	Not at all	Not at all		Worried	Very worried	Partly	Disagree	Partly	Partly	Agree	Disagree
140	prospective	26	18-39 years	female	Yes	Moderate	Education	Federal Diploma	Yes	alone	No	No	<6'000	Precausion	1	0	0	0	0	0	Yes	Neither poorly nor well informed	Yes	Neither	Easy	Very difficult				Very difficult	Easy	Easy	Very easy	Extremely worried	Very worried	Very worried	Very worried	Very worried	A little	A little	Worried	Extremely worried	Extremely worried	Partly	Disagree	Disagree	Agree	Partly	Agree
141	prospective	23	18-39 years	male	Yes	Mild	Employed	Federal Diploma	No	notalone	No	No	>12'000	Symptoms	1	0	0	0	0	0	No	Well informed	Yes	Very easy	Easy	Neither	Neither	Easy	Easy	Easy	Easy	Difficult	Very easy	Not at all	Not at all	Not at all	Not at all	Very worried	Very worried	Very worried	Worried	Not at all	Not at all	Strongly disagree	Strongly disagree	Strongly disagree	Strongly disagree	Strongly disagree	Partly
142	retrospective	50	40-64 years	male	Yes	Severe	Employed	Higher technical school or college	Yes	notalone	Yes	No	6'000 - 12'0000	Contacted by officials	0	1	0	0	0	0	Yes	Very well informed	Yes	Very easy	Very easy					Very easy		Very easy	Very easy	Not at all	Not at all	A little	Worried	Not at all	Not at all	Not at all	Not at all	Very worried	Very worried	Strongly disagree	Strongly disagree	Strongly disagree	Strongly agree	Strongly disagree	Strongly agree
143	retrospective	31	18-39 years	male	Yes	Moderate	Employed	Higher technical school or college	No	notalone	Yes	No	6'000 - 12'0000	Symptoms	1	0	0	0	0	0	Yes	Very well informed	Yes	Neither	Very easy		Very easy	Very easy	Very easy	Very easy	Very easy	Very easy	Very easy	Very worried	Very worried	Very worried	Very worried	Worried	Not at all	Not at all	Not at all	Extremely worried	Extremely worried	Disagree	Disagree	Disagree	Agree	Agree	Agree
144	retrospective	70	65+ years	male	Yes	Mild	Retired	Federal Diploma	Yes	notalone	No	No	6'000 - 12'0000	Symptoms	1	0	0	0	0	0	Yes	Very well informed	Yes	Very easy	Very easy	Easy	Neither	Neither	Neither	Neither	Neither	Neither	Neither	Not at all	Not at all	Not at all	Not at all	Not at all	Not at all	Not at all	Not at all	Extremely worried	Worried	Strongly disagree	Strongly disagree	Strongly disagree	Agree	Partly	Disagree
145	retrospective	54	40-64 years	male	No		Self-employed	University	No	alone	No	No	>12'000	Employer/School/Military	1	0	0	0	0	0	Yes	Very poorly informed	Yes	Difficult	Very easy	Very easy	Very easy	Very easy	Very easy	Very easy	Very easy	Very easy	Very easy	Extremely worried	Extremely worried	Extremely worried	Extremely worried	Extremely worried	Extremely worried	Extremely worried	Extremely worried	Extremely worried	Extremely worried	Strongly disagree	Strongly disagree	Strongly disagree	Strongly disagree	Strongly disagree	Strongly disagree
146	prospective	26	18-39 years	female	Yes	Moderate	Employed	Higher technical school or college	No	alone	No	No	6'000 - 12'0000	Symptoms	1	0	0	0	0	0	Yes	Well informed	Yes	Neither	Very easy	Neither	Neither	Neither	Neither	Neither	Very easy	Difficult		Not at all	A little	A little	A little	A little	Not at all	Not at all	Very worried	Extremely worried	Extremely worried	Disagree	Disagree	Disagree	Agree	Strongly disagree	Agree
147	prospective	57	40-64 years	male	Yes	Moderate	Employed	Higher technical school or college	Yes	notalone	No	No	>12'000	Symptoms	1	0	0	0	0	0	Yes	Well informed	Yes	Neither	Easy	Neither	Easy	Easy	Easy	Easy	Easy	Easy	Easy	Not at all	A little	Not at all	Not at all	Worried	Not at all	Not at all	Not at all	Worried	Worried	Disagree	Disagree	Disagree	Partly	Disagree	Disagree
148	retrospective	21	18-39 years	male	No		Without Work	Federal Diploma	No	notalone	No	No	>12'000	Employer/School/Military	0	0	0	0	0	1	Yes	Very well informed	Yes	Very easy										Not at all	Worried	Not at all	A little	Very worried	Not at all	Not at all	Not at all	Not at all	Not at all	Disagree	Partly	Disagree	Agree	Agree	Disagree
149	prospective	83	65+ years	male	Yes	Severe	Retired	Federal Diploma	Yes	notalone	No	No		Symptoms	1	0	0	0	0	0	Yes	Well informed	Yes	Easy	Easy	Easy	Easy	Easy	Easy	Very easy	Very easy	Neither	Very easy	Not at all	Not at all	Not at all	Not at all	A little	Not at all	Not at all	Not at all	Not at all	Very worried	Strongly disagree	Strongly disagree	Strongly disagree	Strongly disagree	Strongly disagree	Strongly disagree
150	prospective	39	18-39 years	male	Yes	Mild	Employed	University	No	notalone	Yes	No	>12'000	Symptoms	1	0	0	0	0	0	Yes	Well informed	No	Neither	Very easy	Easy	Difficult	Neither	Very easy	Very easy	Very easy	Very difficult	Very easy	Not at all	A little	Worried	Not at all	Very worried	Not at all	Not at all	Not at all	Very worried	Very worried	Partly	Agree	Partly	Disagree	Strongly disagree	Strongly disagree
151	prospective	34	18-39 years	male	Yes	Moderate	Employed	Higher technical school or college	No	notalone	No	No	<6'000	Symptoms	1	0	0	0	0	0	Yes	Very well informed	Yes	Easy	Very easy	Neither	Neither	Neither	Difficult	Difficult	Very difficult	Difficult		Not at all	Not at all	Not at all	Not at all	A little	Not at all	Not at all	A little	A little	A little	Disagree	Disagree	Strongly disagree	Agree	Disagree	Disagree
152	prospective	30	18-39 years	male	Yes	Mild	Employed	University	No	notalone	No	No	6'000 - 12'0000	Symptoms	1	0	0	0	0	0	Yes	Very well informed	Yes	Easy	Easy	Very difficult	Difficult	Very difficult	Difficult	Neither	Neither	Neither		Not at all	Not at all	Not at all	Worried	Extremely worried	Extremely worried	Extremely worried	Worried	Extremely worried	Very worried	Strongly disagree	Partly	Strongly disagree	Strongly disagree	Strongly disagree	Strongly disagree
153	prospective	77	65+ years	male	Yes	Moderate	Employed	University	Yes	notalone	No	Yes	6'000 - 12'0000	Symptoms	1	0	0	0	0	0	Yes	Well informed	Yes	Very easy										Not at all	Not at all	Not at all	Not at all	A little	Not at all	Not at all	Not at all	Worried	Very worried	Partly	Disagree	Partly	Agree	Partly	Strongly disagree
154	prospective	70	65+ years	male	Yes	Moderate	Retired	Higher technical school or college	No	notalone	No	No	6'000 - 12'0000	Symptoms	1	0	0	0	0	0	Yes	Very well informed	Yes	Very easy	Very easy	Very easy	Very easy	Very easy	Very easy	Very easy	Very easy	Very easy		Not at all	Not at all	Not at all	Not at all	Not at all	Not at all	Not at all	Not at all	A little	A little	Disagree	Disagree	Disagree	Agree	Disagree	Disagree
155	retrospective	32	18-39 years	male	Yes	Severe	Employed	Higher technical school or college	No	alone	No	No	6'000 - 12'0000	Symptoms	1	0	0	0	0	0	Yes	Well informed	Yes	Very easy	Very easy	Very easy			Very easy	Very easy	Very easy		Very easy	Not at all	Not at all	Not at all	Not at all	A little	Not at all	Not at all	Not at all	A little	A little	Strongly disagree	Strongly disagree	Strongly disagree	Partly	Strongly disagree	Strongly disagree
156	prospective	72	65+ years	male	Yes	Severe	Retired	Higher technical school or college	Yes	notalone	No	No	6'000 - 12'0000	Symptoms	1	0	0	0	0	0	Yes	Well informed	Yes	Very easy	Very easy	Easy	Easy	Easy	Easy	Easy	Very easy	Easy	Easy
157	retrospective	45	40-64 years	female	Yes	Severe	Employed	Federal Diploma	No	notalone	Yes	No	<6'000	Symptoms	1	0	0	0	0	0	Yes	Well informed	Yes	Easy	Easy	Easy	Very easy	Easy	Easy	Easy	Very easy	Easy	Very easy	Very worried	Very worried	A little	Worried	A little	Worried	Very worried	Worried	Not at all	Not at all	Disagree	Disagree	Strongly disagree	Agree	Strongly agree	Partly
158	prospective	71	65+ years	female	Yes	Moderate	Retired	Federal Diploma	No	notalone	No	No	<6'000	Symptoms	1	0	0	0	0	0	Yes	Neither poorly nor well informed	Yes	Neither	Easy	Very easy			Very easy		Very easy	Very easy	Very easy	A little	Worried	A little	A little	A little	Not at all	Very worried	A little	Worried	Very worried	Partly	Partly	Strongly disagree	Disagree	Partly	Partly
159	prospective	70	65+ years	male	Yes	Mild	Retired	University	Yes	notalone	No	No	6'000 - 12'0000	Contacted by direct contact	1	0	0	0	0	0	Yes	Very well informed	Yes	Easy	Very easy	Easy	Easy	Easy	Easy	Easy	Easy	Easy	Very easy	Not at all	Not at all	Not at all	A little	A little	Not at all	Not at all	Not at all	Worried	A little	Disagree	Disagree	Disagree	Disagree	Partly	Disagree
160	retrospective	30	18-39 years	female	Yes	Mild	Employed	Federal Diploma	No	notalone	No	No	6'000 - 12'0000	Symptoms	1	0	0	0	0	0	Yes	Well informed	Yes	Neither	Very easy	Very difficult	Very difficult	Very difficult	Very difficult	Very difficult	Very difficult	Very easy		Not at all	Worried	A little	A little	A little				Very worried	A little	Disagree	Agree	Disagree	Strongly agree	Strongly agree	Disagree
161	prospective	59	40-64 years	female	Yes	Moderate	Employed	University	Yes	alone	No	No	<6'000	Symptoms	1	0	0	0	0	0	Yes	Very well informed	Yes	Very easy	Very easy	Very easy	Very easy	Very easy	Very easy	Very easy	Very easy	Very easy	Very easy	A little	A little	A little	A little	A little	A little	A little	Not at all	Worried	Worried	Strongly disagree	Strongly disagree	Strongly disagree	Partly	Strongly disagree	Strongly disagree
162	prospective	66	65+ years	male	Yes	Mild	Retired	University	Yes	alone	No	No	6'000 - 12'0000	Symptoms	1	0	0	0	0	0	Yes	Well informed	Yes	Easy	Very easy	Very easy	Very easy	Very easy	Very easy	Very easy	Very easy		Very easy	Not at all	A little	Not at all	Not at all	Not at all	Not at all	Not at all	Not at all	A little	A little	Strongly disagree	Partly	Strongly disagree	Agree	Strongly disagree	Strongly disagree
163	prospective	79	65+ years	male	Yes	Moderate	Retired	Federal Diploma	Yes	notalone	No	No	<6'000	Symptoms	1	0	0	0	0	0	Yes	Well informed	Yes	Easy	Easy	Neither	Easy	Neither	Neither	Neither	Neither	Neither	Neither	Not at all	Not at all	Not at all	Not at all	Worried	Not at all	Not at all	Not at all	A little	Worried	Partly	Partly	Disagree	Disagree	Partly	Partly
164	prospective	53	40-64 years	female	Yes	Moderate	Employed	Federal Diploma	No	notalone	Yes	Yes	<6'000	Symptoms	1	0	0	0	0	0	Yes	Well informed	Yes	Very difficult	Very easy	Very difficult	Very easy	Very difficult	Very easy	Very difficult	Very easy	Very easy	Very difficult	A little	Not at all	Not at all	Not at all	Not at all	Worried	Worried	Not at all	Extremely worried	Extremely worried	Strongly agree	Strongly agree	Partly	Strongly agree	Strongly agree	Strongly agree
165	retrospective	41	40-64 years	female	Yes	Severe	Employed	Federal Diploma	No	notalone	No	No	<6'000	Symptoms	1	0	0	0	0	0	Yes	Very well informed	Yes	Easy	Neither	Neither	Easy	Easy	Neither	Neither	Easy	Easy									A little	Extremely worried	Extremely worried	Partly	Partly	Partly	Partly	Partly	Partly
166	retrospective	27	18-39 years	female	No		Employed	Higher technical school or college	No	notalone	No	Yes	>12'000	Precausion	1	0	0	0	0	0	Yes	Well informed	Yes	Easy	Very easy				Easy				Very easy	Not at all	Not at all	Not at all	Not at all	A little	Not at all	Not at all	Not at all	Very worried	A little	Partly	Agree	Disagree	Partly	Disagree	Disagree
167	prospective	67	65+ years	male	Yes	Mild	Retired	University	No	notalone	No	No	>12'000	Symptoms	1	0	0	0	0	0	Yes	Well informed	Yes	Easy	Easy	Neither	Easy	Very easy	Easy	Very easy	Very easy	Very easy	Very easy	A little	A little	Not at all	Not at all	Not at all	Not at all	Not at all	Not at all	A little	A little	Partly	Disagree	Partly	Partly	Partly	Partly
168	retrospective	47	40-64 years	female	No		Employed	Federal Diploma	No	notalone	No	Yes	<6'000	Contacted by direct contact	1	0	0	0	0	0	Yes	Well informed	Yes	Neither	Easy	Difficult	Easy	Easy	Neither	Easy	Difficult	Easy	Very difficult	Worried	Worried	A little	A little	Very worried	A little	A little	Worried	Very worried	Worried	Strongly disagree	Strongly disagree	Disagree	Partly	Partly	Disagree
169	prospective	29	18-39 years	female	Yes	Severe	Employed	Federal Diploma	No	notalone	No	No	<6'000	Symptoms	1	0	0	0	0	0	Yes	Neither poorly nor well informed	Yes	Difficult	Easy	Very difficult	Easy				Very difficult	Very difficult		Worried	Very worried	A little	Very worried	Very worried	Not at all	Not at all	Not at all	Extremely worried	Very worried	Disagree	Strongly agree	Partly	Partly	Disagree	Partly
170	prospective	69	65+ years	female	Yes	Moderate	Retired	Federal Diploma	Yes	alone	No	No	<6'000	Symptoms	1	0	0	0	0	0	Yes	Well informed	Yes	Difficult	Easy	Neither	Difficult	Difficult	Neither	Difficult	Very easy	Difficult		Very worried	Very worried	Very worried	Very worried	Very worried			Not at all	Very worried	Very worried	Disagree	Disagree	Disagree	Disagree	Disagree
171	retrospective	65	65+ years	male	No		Retired	Higher technical school or college	No	notalone	No	No	<6'000	Contacted by direct contact	1	0	0	0	0	0	Yes	Very poorly informed	Yes	Difficult	Neither	Difficult	Difficult	Difficult	Difficult	Difficult	Difficult	Difficult	Difficult	A little	Not at all	Not at all	Not at all	Not at all	Not at all	A little	Very worried	Very worried	Very worried	Partly	Disagree	Partly	Disagree	Strongly agree	Strongly disagree
172	prospective	31	18-39 years	female	Yes	Moderate	Employed	Federal Diploma	No	notalone	Yes	No		Symptoms	1	0	0	0	0	0	Yes	Very well informed	Yes	Difficult	Very easy	Very difficult	Very difficult	Very difficult	Very difficult	Very difficult	Very difficult	Very difficult	Very difficult	Extremely worried	Very worried	Very worried		Very worried				Extremely worried	Extremely worried	Strongly disagree	Partly	Partly	Strongly agree	Agree
173	prospective	50	40-64 years	male	Yes	Moderate	Self-employed	University	No	notalone	No	Yes	>12'000	Travel	1	0	0	0	0	0	Yes	Very well informed	Yes	Very easy	Neither									Not at all	A little	Not at all	A little	A little		A little	A little	Worried	Worried	Partly	Strongly agree	Disagree	Strongly agree	Partly	Partly
174	prospective	33	18-39 years	female	Yes	Moderate	Employed	University	No	notalone	No	No	>12'000	Symptoms	0	1	0	0	0	0	Yes	Well informed	No	Very easy	Very easy	Very easy	Very easy	Very easy	Very easy	Very easy	Very easy	Very easy	Very easy	Not at all	Not at all	Not at all	Not at all	Very worried	Not at all	Not at all	Not at all	Not at all	Not at all	Strongly disagree	Partly	Disagree	Disagree	Strongly disagree	Disagree
175	prospective	65	65+ years	female	Yes	Mild	Retired	Federal Diploma	Yes	notalone	No	No		Contacted by direct contact	0	0	0	0	0	1	Yes	Very well informed		Easy	Neither				Neither	Easy	Easy	Neither	Neither
176	prospective	34	18-39 years	female	Yes	Mild	Employed	Federal Diploma	Yes	notalone	Yes	Yes	<6'000	Contacted by direct contact	1	0	0	0	0	0	Yes	Well informed	Yes	Easy	Very easy	Neither	Very easy	Very easy	Very easy	Very easy	Very easy	Very easy	Very difficult	Not at all	Not at all	Not at all	Not at all	Not at all	Not at all	Not at all	Not at all	Extremely worried	Extremely worried	Disagree	Disagree	Agree	Agree	Disagree	Agree
177	prospective	55	40-64 years	female	No			Federal Diploma	No	notalone	No	No	6'000 - 12'0000	Contacted by direct contact	1	0	0	0	0	0	Yes	Very well informed	Yes	Neither	Very easy	Very easy	Very easy	Very easy	Very easy	Very easy	Very easy	Very easy	Very easy	Very worried	Very worried	Very worried	Worried	Worried	Very worried	Extremely worried	Worried	Worried	Very worried	Strongly disagree	Strongly disagree	Partly	Strongly disagree	Strongly disagree	Disagree
178	prospective	60	40-64 years	male	No		Employed	None or mandatory school	No	notalone	No	No	6'000 - 12'0000	Travel	1	0	0	0	0	0	Yes	Neither poorly nor well informed	Yes	Easy	Easy		Very easy							Not at all	Not at all	Not at all	Not at all	A little	Not at all	Not at all	A little	A little	Worried	Strongly disagree	Strongly disagree	Strongly disagree	Partly	Strongly disagree	Disagree
179	prospective	38	18-39 years	female	Yes	Severe	Employed	University	No	notalone	Yes	No	>12'000	Contacted by direct contact	1	0	0	0	0	0	No	Well informed	Yes	Easy	Very easy	Very difficult	Neither	Neither	Difficult	Neither	Difficult	Difficult
180	retrospective	37	18-39 years	male	Yes	Severe	Employed	University	No	notalone	No	Yes	6'000 - 12'0000	Symptoms	0	0	1	0	0	0	Yes	Very well informed	No	Very easy										A little	A little	Not at all	Worried	Very worried	Not at all	Not at all	A little	Worried	A little	Disagree	Disagree	Disagree	Partly	Disagree	Partly
181	retrospective	48	40-64 years	female	Yes	Moderate	Employed	Higher technical school or college	No	notalone	No	No	6'000 - 12'0000	Precausion	1	0	0	0	0	0	Yes	Well informed	Yes	Easy	Very easy	Neither	Neither	Neither	Very difficult	Neither	Very easy	Very easy		Not at all	A little	A little	Not at all	Not at all	Not at all	Not at all	Not at all	Worried	Worried	Disagree	Disagree	Disagree	Disagree	Partly	Disagree
182	prospective	44	40-64 years	male	Yes	Mild	Employed	Federal Diploma	No	notalone	No	Yes	<6'000	Symptoms	1	0	0	0	0	0	No	Neither poorly nor well informed	Yes	Very difficult	Easy	Very difficult	Easy	Difficult	Easy	Easy	Easy	Difficult	Very difficult	Very worried	Very worried	A little	A little	Very worried	Not at all	A little	A little	Very worried	Very worried	Strongly disagree	Partly	Strongly disagree	Agree	Strongly agree	Strongly disagree
183	prospective	43	40-64 years	female	Yes	Moderate	Employed	Higher technical school or college	Yes	notalone	Yes	Yes	6'000 - 12'0000	Symptoms	1	0	0	0	0	0	Yes	Very well informed	Yes	Neither	Very easy	Difficult	Difficult	Difficult	Very easy	Very easy	Easy	Easy	Easy	Not at all	Not at all	A little	A little	Not at all	Not at all	Not at all	Not at all	A little	Worried	Partly	Partly	Partly	Agree	Agree	Agree
184	retrospective	54	40-64 years	male	Yes	Moderate	Employed	Higher technical school or college	No	notalone	No	No	>12'000	Symptoms	1	0	0	0	0	0	No	Very well informed	Yes	Easy	Easy	Easy	Easy	Easy	Easy	Easy	Neither	Neither	Easy	Not at all	Not at all	Not at all	Not at all	A little	Not at all	Not at all	A little	A little	A little	Disagree	Disagree	Disagree	Partly	Disagree	Agree
185	retrospective	51	40-64 years	female	Yes	Moderate	Employed	Federal Diploma	No	notalone	No	Yes	<6'000	Symptoms	0	0	0	0	0	0	Yes	Well informed	Yes	Difficult	Neither	Difficult	Easy	Easy	Easy	Easy	Easy	Easy	Very difficult	Very worried	Very worried	Very worried	Very worried	Very worried	Extremely worried	Extremely worried	Worried	Extremely worried	Extremely worried	Disagree	Disagree	Disagree	Disagree	Disagree	Disagree
186	prospective	71	65+ years	male	No		Retired	Federal Diploma	Yes	alone	No	Yes	6'000 - 12'0000	Hospital/GP other reason	1	0	0	0	0	0	No	Very well informed	Yes	Very easy	Neither	Difficult	Very easy	Neither	Very easy	Very easy	Very easy	Very easy	Neither	Not at all	Not at all	Not at all	Not at all	Worried	Not at all	Not at all		Not at all	Not at all	Strongly disagree	Strongly disagree	Strongly disagree	Strongly disagree	Strongly disagree	Strongly disagree
187	prospective	65	65+ years	female	Yes	Severe	Retired	Federal Diploma	Yes	notalone	No	Yes	6'000 - 12'0000	Symptoms	1	0	0	0	0	0	Yes	Well informed	Yes	Neither	Very easy	Easy	Easy		Easy	Difficult	Easy	Neither	Very difficult	Not at all	Worried	Not at all	A little	Worried	Not at all	Not at all	Very worried	Extremely worried	Extremely worried	Strongly disagree	Strongly disagree	Strongly disagree	Partly	Strongly disagree	Strongly disagree
188	prospective	67	65+ years	male	No		Retired	University	No	notalone	No	No	>12'000	Precausion	1	0	0	0	0	0	Yes	Well informed	Yes	Difficult	Very easy	Difficult	Difficult	Difficult	Easy	Neither	Difficult	Difficult		Not at all	Not at all	Not at all	Not at all	Not at all	Not at all	Not at all	Not at all	Worried	Worried	Strongly disagree	Disagree	Strongly disagree	Agree	Strongly disagree	Strongly disagree
189	prospective	76	65+ years	female	No		Retired	Federal Diploma	No	notalone	No	No		Other	1	0	1	0	0	0	Yes	Well informed	Yes	Very easy										Not at all								Very worried
190	prospective	45	40-64 years	female	Yes	Severe	Employed	Higher technical school or college	No	notalone	Yes	No	>12'000	Contacted by direct contact	1	0	0	0	0	0	Yes	Well informed	No	Easy	Very easy	Easy	Very easy	Very easy	Very easy	Very easy	Difficult	Very easy	Very easy	Not at all	Not at all	A little	Not at all	A little	Not at all	Not at all	Not at all	Not at all	Not at all	Strongly disagree	Partly	Strongly disagree	Partly	Disagree	Disagree
191	prospective	41	40-64 years	female	Yes	Moderate	Employed	Higher technical school or college	No	notalone	Yes	No	>12'000	Symptoms	1	0	0	0	0	0	Yes	Very well informed	Yes	Difficult	Very easy	Very difficult	Difficult	Difficult	Easy	Very difficult	Very easy	Very easy		Worried	Not at all	Not at all	Not at all	Not at all	Not at all	Not at all	Not at all	A little	Not at all	Strongly disagree	Partly	Strongly disagree	Strongly agree	Strongly disagree	Strongly disagree
192	prospective	38	18-39 years	female	Yes	Moderate	Employed	University	No	notalone	No	No	>12'000	Contacted by direct contact	1	0	0	0	0	0	Yes	Well informed	No	Very easy	Very easy	Easy	Very easy	Very easy	Easy	Difficult	Very easy	Easy	Very easy
193	prospective	33	18-39 years	male	Yes	Moderate	Employed	Higher technical school or college	No	alone	No	No	6'000 - 12'0000	Contacted by direct contact	1	0	0	0	0	0	Yes	Very well informed	Yes	Neither	Very easy									Worried	Worried	A little	Not at all	Very worried	Not at all	Not at all	A little	A little	Not at all	Disagree	Disagree	Disagree	Agree	Disagree	Disagree
194	prospective	66	65+ years	male	Yes		Retired	Federal Diploma	Yes	notalone	No	No	<6'000	Hospital/GP other reason	1	0	0	0	0	0	Yes	Very well informed	Yes	Very easy										Not at all	Not at all	Not at all	A little		Not at all	Not at all	Not at all	Not at all	Not at all	Strongly disagree	Strongly disagree	Strongly disagree	Strongly disagree	Strongly disagree	Strongly disagree
195	prospective	40	40-64 years	male	Yes	Severe	Employed	University	No	notalone	Yes	No	6'000 - 12'0000	Symptoms	1	0	0	0	0	0	Yes	Well informed	Yes	Easy	Very easy	Very easy	Very easy	Very easy	Very easy	Easy	Very easy	Easy	Very easy	Not at all	Not at all	Not at all	Not at all	Not at all	Not at all	Not at all	Not at all	A little	A little	Strongly disagree	Strongly disagree	Strongly disagree	Strongly disagree	Strongly disagree	Strongly disagree
196	retrospective	53	40-64 years	male	Yes	Severe	Employed	Higher technical school or college	Yes	notalone	No	Yes	6'000 - 12'0000	Symptoms	1	0	0	0	0	0	Yes	Well informed	Yes	Neither	Very easy	Difficult	Easy	Easy	Neither	Easy	Difficult	Easy	Very easy	Worried	Worried	A little	A little	Extremely worried	A little	A little	Very worried	Very worried	Worried	Strongly disagree	Strongly disagree	Disagree	Agree	Partly	Partly
197	retrospective	33	18-39 years	male	Yes	Moderate	Employed	Federal Diploma	No	notalone	No	Yes	6'000 - 12'0000	Symptoms	1	0	0	0	0	0	Yes	Very well informed	Yes	Easy	Very easy									Not at all	Not at all	Not at all	Not at all	Not at all	Not at all	Not at all	Not at all			Strongly disagree	Strongly disagree	Strongly disagree	Strongly disagree	Strongly disagree	Agree
198	prospective	45	40-64 years	female	Yes	Mild	Employed	Higher technical school or college	No	notalone	Yes	Yes	6'000 - 12'0000	Symptoms	1	0	0	0	0	0	Yes	Very well informed	Yes	Easy	Very easy	Easy	Very easy	Very easy	Very easy	Easy	Very easy	Very easy	Very easy	Worried	Not at all	Not at all	Not at all	Worried	Not at all	Not at all	Not at all	Very worried	Very worried	Partly	Strongly agree	Partly	Agree	Disagree	Disagree
199	prospective	44	40-64 years	female	No		Employed	Federal Diploma	No	notalone	No	Yes	6'000 - 12'0000	Contacted by direct contact	1	0	0	0	0	0	Yes	Well informed	Yes	Difficult	Neither	Difficult	Easy	Easy	Neither	Neither	Neither	Difficult	Very difficult	A little	A little	Not at all	Not at all	Worried	Not at all	Not at all	Not at all	Not at all	Not at all	Disagree	Disagree	Disagree	Disagree	Partly	Partly
200	prospective	47	40-64 years	male	Yes	Mild	Employed	University	No	notalone	Yes	No	>12'000	Contacted by direct contact	1	0	0	0	0	0	Yes	Very well informed	Yes	Very easy	Easy	Neither	Neither	Very easy	Neither	Easy	Neither	Difficult	Very easy	A little	Worried	Not at all	Not at all	A little	Not at all	Not at all	Not at all	Worried	Worried	Disagree	Strongly disagree	Strongly disagree	Strongly disagree	Strongly disagree	Strongly disagree
201	prospective	72	65+ years	female	No		Retired	Federal Diploma	Yes	notalone	No	No	<6'000	Other	1	0	0	0	0	0	Yes	Neither poorly nor well informed	No	Very easy	Very easy	Very easy	Very easy		Difficult	Very easy	Very easy	Difficult	Very easy	Not at all	Worried	Not at all	Not at all	Not at all	Not at all	Not at all	Not at all	Extremely worried	Very worried	Strongly disagree	Strongly disagree	Strongly disagree	Disagree	Strongly disagree	Disagree
202	retrospective	17	18-39 years	female	Yes	Moderate	Education	Federal Diploma	No	notalone	Yes	No	<6'000	Symptoms	1	0	0	0	0	0	No	Neither poorly nor well informed	Yes	Very difficult	Neither	Very difficult	Very difficult	Very difficult	Very difficult	Very difficult	Very difficult	Very difficult	Very easy	Very worried	Worried	A little	Not at all	Not at all	Not at all	Not at all	Not at all	Extremely worried	Extremely worried	Agree	Partly	Agree	Agree	Agree	Disagree
203	prospective	51	40-64 years	female	Yes	Mild	Employed	University	No	notalone	Yes	Yes	6'000 - 12'0000	Symptoms	1	0	0	0	0	0	Yes	Very well informed	No	Easy	Very easy	Easy	Easy	Easy	Very easy	Easy	Easy	Easy	Easy
204	retrospective	27	18-39 years	female	Yes	Mild	Employed	University	Yes	alone	No	No	6'000 - 12'0000	Symptoms	1	0	0	0	0	0	Yes	Very well informed	Yes	Very easy	Easy	Neither	Neither	Neither	Neither	Neither	Neither	Neither	Neither	A little	A little	A little	A little	Worried	Not at all	Not at all	A little	Extremely worried	Extremely worried	Partly	Agree	Agree	Agree	Disagree	Strongly disagree
205	retrospective	26	18-39 years	male	No		Employed	Federal Diploma	No	notalone	No	No	6'000 - 12'0000	Contacted by officials	1	0	0	0	0	0	Yes	Neither poorly nor well informed	Yes	Easy	Difficult	Easy								Not at all	Extremely worried	A little	Not at all	Extremely worried	Not at all	Not at all	Not at all	Not at all	Not at all	Strongly disagree	Strongly disagree	Strongly disagree	Strongly disagree	Strongly disagree	Strongly disagree
206	prospective	33	18-39 years	male	Yes	Moderate	Employed	Higher technical school or college	Yes	notalone	No	No	6'000 - 12'0000	Contacted by direct contact	1	0	0	0	0	0	Yes	Neither poorly nor well informed	Yes	Neither	Easy	Easy	Difficult	Very easy	Easy	Very easy	Very easy	Difficult	Very easy	Not at all	Worried	Not at all	A little	A little	Not at all	Not at all	A little	Very worried	Very worried	Agree	Agree	Agree	Disagree	Agree	Agree
207	prospective	62	40-64 years	male	No		Employed	University	Yes	notalone	No	Yes	>12'000	Employer/School/Military	1	0	0	0	0	0	Yes	Very well informed	Yes	Easy	Very easy	Very easy	Very easy	Very easy	Very easy	Very easy	Very easy	Difficult	Very difficult	Not at all	A little	Not at all	Worried	Worried	Not at all	Not at all	Worried	Very worried	Very worried	Disagree	Disagree	Agree	Disagree	Strongly agree	Strongly agree
208	prospective	70	65+ years	male	Yes	Severe	Retired	Higher technical school or college	No	notalone	No	No	6'000 - 12'0000	Contacted by direct contact	1	0	0	0	0	0	No	Well informed	Yes	Easy	Easy	Easy			Very easy	Very easy	Very easy	Neither	Very easy
209	prospective	25	18-39 years	female	Yes	Mild	Employed	University	No	notalone	No	No	<6'000	Contacted by officials	0	1	0	0	0	0	Yes	Well informed	Yes	Difficult	Easy	Very easy	Very easy	Very easy	Very easy	Very easy	Very easy	Very easy	Very easy	Not at all	Not at all	Not at all	A little	Worried	Not at all	Not at all	A little	Very worried	Very worried	Disagree	Disagree	Disagree	Disagree	Disagree	Agree
210	retrospective	66	65+ years	female	Yes	Mild	Retired	Federal Diploma	No	notalone	No	No	<6'000	Symptoms	1	0	0	0	0	0	Yes	Very well informed	Yes		Very easy									Not at all	Not at all	Not at all	A little	Not at all	Not at all	Not at all	Not at all	A little	A little	Partly	Disagree	Disagree	Disagree	Partly	Disagree
211	retrospective	22	18-39 years	male	Yes	Moderate	Education	Federal Diploma	Yes	notalone	Yes	No	>12'000	Symptoms	1	0	0	0	0	0	No	Very well informed	Yes	Easy	Easy	Easy	Easy	Easy	Easy	Easy	Easy	Easy	Easy	Not at all	Not at all	Not at all	Not at all	A little	Not at all	Not at all	Not at all	Worried	Worried	Strongly agree	Strongly agree	Strongly agree	Agree	Agree	Agree
212	prospective	67	65+ years	female	Yes	Mild	Retired	Federal Diploma	No	notalone	No	No	6'000 - 12'0000	Contacted by direct contact	1	0	0	0	0	0	Yes	Very well informed	Yes	Easy	Easy	Neither	Very easy	Very easy	Very easy	Very easy	Easy	Easy	Very easy	Not at all	Not at all	Not at all	A little	A little	Not at all	Not at all	Not at all	Not at all	Not at all	Disagree	Disagree	Disagree	Agree	Agree	Strongly disagree
213	prospective	67	65+ years	female	No		Retired	Federal Diploma	No	notalone	No	No	6'000 - 12'0000	Travel	1	0	0	0	0	0	Yes	Very well informed	Yes	Neither	Easy				Very easy	Very easy	Very easy	Very easy		Not at all	Not at all	Not at all	Not at all	Not at all	Not at all	Not at all	Not at all	Not at all	Not at all	Disagree	Partly	Disagree	Agree	Disagree	Agree
214	prospective	50	40-64 years	male	Yes	Mild	Employed	University	Yes	notalone	Yes	No	>12'000	Symptoms	1	0	0	0	0	0	Yes	Very well informed	Yes	Difficult	Very easy				Very easy	Easy	Very easy	Very easy		A little	Not at all	Not at all	A little	A little	Not at all	Not at all	Not at all	Not at all	Not at all	Strongly disagree	Agree	Strongly disagree	Agree	Strongly disagree	Agree
215	prospective	73	65+ years	male	Yes	Severe	Retired	University	No	notalone	No	No	>12'000	Precausion	1	0	0	0	0	0	No	Well informed	Yes	Very difficult	Very easy	Very difficult	Very difficult	Very difficult	Neither	Very easy	Very difficult	Very difficult	Very easy	Not at all	Not at all	Not at all	Not at all	Not at all	Not at all	Not at all	Not at all	Not at all	Not at all	Strongly disagree	Strongly disagree	Strongly disagree	Strongly disagree	Strongly disagree	Strongly disagree
216	retrospective	60	40-64 years	male	Yes	Moderate	Employed	Federal Diploma	Yes	notalone	No	Yes	<6'000	Symptoms	1	0	0	0	0	0	No	Very poorly informed	Yes	Neither										Very worried	Extremely worried	Extremely worried	Extremely worried	Extremely worried	Extremely worried	Extremely worried	Worried	Extremely worried	Extremely worried	Strongly disagree	Strongly disagree	Strongly disagree	Strongly disagree	Strongly disagree	Strongly disagree
217	prospective	27	18-39 years	male	Yes	Moderate	Employed	University	No	notalone	No	No	6'000 - 12'0000	Symptoms	1	0	0	0	0	0	Yes	Well informed	Yes	Difficult	Neither	Difficult	Easy	Very easy	Difficult	Very easy	Very easy	Neither	Very easy	Worried	Worried	Worried	Worried	Worried	Not at all	Not at all	Not at all	Worried	Worried	Disagree	Disagree	Disagree	Partly	Disagree	Partly
218	retrospective	19	18-39 years	male	Yes	Moderate	Education	Federal Diploma	No	notalone	Yes	No	>12'000	Symptoms	0	0	0	0	0	1	No	Neither poorly nor well informed	Yes	Very easy						Very difficult				Not at all	Worried	A little	A little	Very worried	Not at all	Not at all	Not at all	Not at all	Not at all	Disagree	Disagree	Strongly disagree	Agree	Strongly disagree	Strongly disagree
219	prospective	31	18-39 years	female	No		Employed	Federal Diploma	No	notalone	No	Yes	<6'000	Contacted by direct contact	1	0	0	0	0	0	Yes	Very well informed	No	Very easy	Easy	Neither	Difficult	Difficult	Neither	Neither	Neither	Neither	Very difficult	Extremely worried		Worried	Worried	A little	Not at all	Not at all	Worried	Extremely worried	Extremely worried	Disagree	Disagree	Disagree	Disagree	Disagree	Disagree
220	prospective	70	65+ years	male	Yes	Moderate	Retired	University	Yes	notalone	No	No	>12'000	Contacted by direct contact	1	0	0	0	0	0	Yes	Poorly informed	Yes	Very easy	Very easy	Very easy	Very easy				Very easy	Easy	Very easy	Not at all	Not at all	Not at all	Not at all	Worried	Not at all	Not at all	A little	Worried	Worried	Disagree	Partly	Disagree	Agree	Disagree	Disagree
221	prospective	62	40-64 years	female	Yes	Severe	Employed	None or mandatory school	Yes	notalone	No	No	6'000 - 12'0000	Contacted by direct contact	1	0	0	0	0	0	Yes	Very well informed	Yes	Neither	Easy	Difficult	Easy	Neither	Easy	Easy	Easy	Easy	Very easy	Not at all	A little	Not at all	A little	Worried				Not at all	Worried	Agree	Agree	Strongly disagree	Partly	Disagree	Disagree
222	prospective	58	40-64 years	female	Yes	Moderate	Employed	Federal Diploma	No	notalone	No	No	>12'000	Symptoms	1	0	0	0	0	0	Yes	Well informed	Yes	Very easy	Very easy	Difficult	Difficult	Neither	Easy	Difficult	Easy	Easy	Very easy	Not at all	Not at all	Not at all	Not at all	Worried	Not at all	Not at all	Worried	Very worried	Extremely worried	Disagree	Disagree	Partly	Agree	Partly	Agree
223	prospective	36	18-39 years	female	Yes	Mild	Employed	Federal Diploma	No	notalone	Yes	No	6'000 - 12'0000	Symptoms	1	0	0	0	0	0	Yes	Very poorly informed	No	Neither	Difficult	Difficult	Very easy	Difficult	Very easy	Very easy	Very easy	Easy	Very easy	Very worried	Very worried	Not at all	Not at all	Worried	Not at all	Not at all	Very worried	Extremely worried	Extremely worried	Agree	Disagree	Disagree	Strongly agree	Agree	Strongly agree
224	prospective	75	65+ years	female	Yes	Mild	Retired	University	Yes	alone	No	No	6'000 - 12'0000	Contacted by direct contact	1	0	0	0	0	0	Yes	Well informed	Yes	Easy	Easy	Easy	Very easy	Very easy		Very easy	Very easy	Very easy	Very easy	A little	A little	A little	Not at all	Worried	Not at all	Not at all	A little	Not at all	Not at all	Strongly disagree	Disagree	Disagree	Disagree	Disagree	Disagree
225	prospective	29	18-39 years	female	Yes	Mild	Employed	Higher technical school or college	No	notalone	No	No		Symptoms	1	0	0	0	0	0	Yes	Very well informed	Yes	Neither	Very easy	Easy	Very easy	Very easy	Very easy	Easy	Easy	Easy		A little	A little	Not at all	A little	A little	Not at all	Not at all	Not at all	Worried	Worried	Disagree	Disagree	Disagree	Partly	Disagree	Partly
226	prospective	87	65+ years	male	Yes	Moderate	Retired	Federal Diploma	No	notalone	No	No	<6'000	Symptoms	1	0	0	0	0	0	Yes	Well informed	Yes	Very easy	Very easy				Very easy	Very easy	Very easy	Very easy		Not at all	Not at all	Not at all	Not at all	Not at all		Not at all	Not at all	Not at all	Not at all	Strongly disagree	Agree	Strongly disagree	Agree	Strongly disagree	Partly
227	prospective	55	40-64 years	male	No		Employed	Higher technical school or college	No	notalone	No	No	6'000 - 12'0000	Contacted by direct contact	1	0	0	0	0	0	Yes	Well informed	No	Neither	Very easy							Very easy
228	prospective	48	40-64 years	female	Yes	Very Severe	Employed	Higher technical school or college	No	alone	No	No	6'000 - 12'0000	Contacted by officials	1	0	0	0	0	0	Yes	Very well informed	Yes	Difficult	Easy	Difficult	Neither	Neither	Neither	Neither	Neither	Neither	Neither	Extremely worried	Extremely worried	Extremely worried	Extremely worried	Extremely worried	Not at all	Not at all	Worried	Worried	A little	Disagree	Disagree	Disagree	Partly	Partly	Strongly agree
229	prospective	62	40-64 years	male	Yes	Very Severe	Employed	Higher technical school or college	No	alone	No	No	6'000 - 12'0000	Symptoms	1	0	1	0	0	0	Yes	Well informed	Yes	Easy
230	prospective	48	40-64 years	male	Yes	Mild	Employed	University	Yes	notalone	Yes	No	>12'000	Precausion	1	0	0	0	0	0	Yes	Well informed	Yes	Easy	Very easy	Very easy	Very difficult	Very difficult	Very easy	Very easy	Very easy	Very easy	Very easy	Not at all	A little	A little	Not at all	Very worried	A little		Not at all	A little	Not at all	Strongly disagree	Partly	Strongly disagree	Partly	Strongly disagree	Strongly disagree
231	prospective	51	40-64 years	male	Yes	Severe	Self-employed	University	No	notalone	Yes	No	>12'000	Contacted by direct contact	1	0	0	0	0	0	Yes	Well informed	Yes	Difficult		Difficult	Difficult	Neither	Difficult	Neither	Neither	Difficult		Worried	Worried	A little	Worried	Very worried	Not at all	Not at all	A little	Very worried	Very worried	Disagree	Disagree	Partly	Disagree	Partly	Agree
232	prospective	59	40-64 years	female	Yes	Moderate	Employed	Federal Diploma	Yes	notalone	No	No		Symptoms	1	0	0	0	0	0	Yes	Neither poorly nor well informed	Yes	Neither	Difficult	Easy	Easy	Easy	Easy	Easy	Easy	Easy	Very easy	Not at all	Not at all	Not at all	Not at all	Worried	Not at all	Not at all	Worried	Very worried	Very worried	Strongly agree	Strongly agree	Agree	Strongly agree	Agree	Agree
233	prospective	41	40-64 years	male	Yes	Moderate	Employed	University	No	alone	No	No	>12'000	Symptoms	1	0	0	0	0	0	Yes	Well informed	Yes	Easy	Very easy									A little	A little	Not at all	A little	Worried	Not at all	Not at all	Worried	Very worried	Worried	Partly	Agree	Partly	Disagree	Partly	Partly
234	prospective	57	40-64 years	male	Yes	Severe	Employed	Federal Diploma	No	notalone	No	Yes	<6'000	Symptoms	1	0	0	0	0	0	Yes	Very well informed	Yes	Very easy	Easy	Very difficult	Very difficult	Very difficult	Very difficult	Very difficult	Very difficult	Very difficult	Very difficult	A little	A little	Not at all	Not at all	A little	Not at all	Not at all	Not at all	Worried	Worried	Partly	Disagree	Strongly disagree	Strongly agree	Disagree	Strongly disagree
235	prospective	21	18-39 years	female	Yes	Severe	Education	Federal Diploma	No	notalone	No	No	<6'000	Symptoms	1	0	0	0	0	0	Yes	Very well informed	No	Neither	Difficult	Very easy	Very easy	Very difficult	Very easy	Easy	Easy	Easy		Worried	Very worried	Worried	Very worried	Extremely worried	A little	Not at all	Not at all	Worried	Worried	Agree	Agree	Agree	Agree	Strongly disagree	Partly
236	prospective	77	65+ years	male	No		Retired	University	Yes	notalone	No	No	6'000 - 12'0000	Symptoms	1	0	0	0	0	0	Yes	Well informed	Yes	Very easy	Easy	Easy	Easy		Very easy	Easy	Very difficult	Very difficult		A little	A little	Not at all	Not at all	Not at all	Not at all	Not at all		A little	A little	Strongly disagree	Partly	Strongly disagree	Agree	Strongly disagree	Strongly disagree
237	retrospective	72	65+ years	male	Yes	Severe	Retired	None or mandatory school	Yes	notalone	No	No	<6'000	Symptoms	0	0	1	0	0	0	Yes	Very well informed	Yes	Neither										A little	A little	Very worried	Not at all	A little	Not at all	Not at all	Not at all	Worried	Worried	Strongly disagree	Strongly disagree	Strongly disagree	Disagree	Strongly disagree	Strongly disagree
238	prospective	62	40-64 years	male	Yes	Severe	Employed	Higher technical school or college	Yes	notalone	No	No	6'000 - 12'0000	Contacted by direct contact	1	0	0	0	0	0	Yes	Very well informed	Yes	Easy	Very easy	Easy	Very easy	Very easy	Very easy	Very easy	Easy	Easy	Very easy
239	prospective	42	40-64 years	female	Yes	Moderate	Employed	Federal Diploma	Yes	alone	No	Yes	<6'000	Symptoms	1	0	0	0	0	0	Yes	Well informed	No	Difficult	Easy	Very easy					Very easy	Very easy	Very difficult	A little	A little	Worried	Worried	Not at all	Not at all	Not at all	Not at all	Worried	Very worried	Agree	Strongly disagree	Strongly disagree	Strongly disagree	Strongly disagree	Partly
240	prospective	37	18-39 years	male	Yes	Mild	Employed	Higher technical school or college	No	notalone	Yes	No	6'000 - 12'0000	Symptoms	1	0	0	0	0	0	Yes	Well informed	Yes	Very easy	Very easy	Very easy	Very easy	Very easy	Very easy	Very easy	Very easy	Neither	Very easy	Not at all	Not at all	Not at all	Not at all	Worried	Not at all	Not at all	Not at all	Not at all	Not at all	Disagree	Disagree	Disagree	Disagree	Disagree	Strongly disagree
241	retrospective	27	18-39 years	female	Yes	Moderate	Employed	Higher technical school or college	No	notalone	No	No	6'000 - 12'0000	Symptoms	1	0	0	0	0	0	Yes	Very well informed	Yes	Neither	Easy		Difficult			Very easy	Very easy	Easy	Very easy	Worried	Very worried	Worried	Not at all	Worried	Not at all	Not at all	Not at all	Extremely worried	Extremely worried	Strongly disagree	Disagree	Strongly disagree	Partly	Strongly disagree	Agree
242	retrospective	37	18-39 years	female	Yes	Mild	Employed	Higher technical school or college	No	notalone	Yes	No	<6'000	Employer/School/Military	1	0	0	0	0	0	Yes	Very well informed	Yes	Easy	Easy	Very difficult	Very difficult	Easy	Easy	Very difficult	Very difficult	Very difficult	Easy	A little	A little	A little	Not at all	A little	Not at all	Not at all	Not at all	A little	A little	Disagree	Agree	Disagree	Agree	Agree	Disagree
243	retrospective	57	40-64 years	male	Yes	Moderate	Employed	Higher technical school or college	No	notalone	No	No	>12'000	Symptoms	1	0	0	0	0	0	Yes	Well informed	Yes	Very easy	Easy								Very easy	Not at all	Not at all	Worried	Not at all	Not at all	Not at all	A little	Not at all	Very worried	Very worried	Disagree	Disagree	Disagree	Disagree	Disagree	Agree
244	retrospective	26	18-39 years	female	No		Employed	Federal Diploma	No	notalone	No	Yes	<6'000	Other	1	0	0	0	0	0	Yes	Well informed	Yes	Easy	Neither	Difficult	Very easy	Very easy	Neither	Very easy	Very easy	Very easy	Very difficult	A little	Very worried	Not at all	Extremely worried	Extremely worried				Worried	Very worried	Strongly disagree	Strongly disagree	Strongly disagree	Agree	Agree	Agree
245	prospective	51	40-64 years	male	No		Employed	Higher technical school or college	Yes	notalone	No	Yes	>12'000	Hospital/GP other reason	1	0	0	0	0	0	Yes	Well informed	Yes	Easy	Easy	Easy	Very easy	Very easy	Very easy	Very easy	Easy	Easy	Easy	Not at all	Not at all	Not at all	A little	Very worried	Not at all	Not at all	Not at all	Extremely worried	Extremely worried	Strongly disagree	Strongly disagree	Partly	Partly	Strongly disagree	Strongly disagree
246	prospective	73	65+ years	female	Yes	Severe	Retired	Federal Diploma	Yes	notalone	No	Yes		Contacted by direct contact	1	0	0	0	0	0	Yes	Well informed	Yes	Easy	Easy	Neither	Neither	Neither	Very easy	Easy	Easy	Easy	Difficult	Not at all	Not at all	A little	Not at all	A little	Not at all	Not at all	Not at all	Very worried	Very worried	Partly	Agree	Partly	Partly	Agree	Partly
247	prospective	32	18-39 years	female	Yes	Mild	Employed	Higher technical school or college	No	notalone	No	No	6'000 - 12'0000	Symptoms	1	0	0	0	0	0	Yes	Very well informed	Yes	Easy	Easy	Easy	Easy	Easy	Easy	Easy	Easy	Easy		Worried	Worried	Worried	Worried	Worried	Not at all	Not at all	A little	Very worried	Extremely worried	Partly	Partly	Partly	Partly	Disagree	Disagree
248	prospective	72	65+ years	male	Yes	Moderate	Retired	Federal Diploma	No	notalone	No	No	6'000 - 12'0000	Symptoms	1	0	0	0	0	0	Yes	Well informed	Yes	Easy	Easy				Easy	Easy	Easy	Easy		Not at all	Not at all	Not at all	Not at all	A little	Not at all	Not at all	Not at all	A little	Not at all	Agree	Strongly agree	Agree	Strongly agree	Strongly agree
249	prospective	34	18-39 years	male	Yes	Mild	Self-employed	University	No	notalone	No	Yes	>12'000	Symptoms	1	0	0	0	0	0	No	Very well informed	Yes	Difficult	Easy	Difficult	Neither	Difficult	Very easy	Very easy	Difficult	Difficult	Difficult	Worried	Very worried	Very worried	Worried	Extremely worried	Not at all	Not at all	Not at all	Not at all	Not at all	Disagree	Disagree	Disagree	Disagree	Disagree	Disagree
250	retrospective	77	65+ years	male	Yes	Severe	Retired	Federal Diploma	Yes	notalone	Yes	No	<6'000	Other	1	0	0	0	0	0	Yes	Well informed	Yes	Easy	Easy									Not at all	A little	Not at all	Not at all	A little	Not at all	Not at all	Not at all	Not at all	A little	Disagree	Disagree	Disagree	Partly	Disagree	Strongly disagree
251	retrospective	50	40-64 years	male	Yes	Moderate	Employed	University	Yes	notalone	Yes	No	>12'000	Symptoms	1	0	0	0	0	0	Yes	Very well informed	Yes	Easy	Easy	Very difficult	Easy	Easy	Easy	Easy	Difficult	Difficult	Easy	A little	Not at all	Not at all	Not at all	Worried	Not at all	Not at all	Not at all	Worried	A little	Partly	Partly	Partly	Strongly disagree	Disagree	Disagree
252	retrospective	69	65+ years	female	Yes	Very Severe	Retired	Federal Diploma	No	notalone	No	No	<6'000	Symptoms	1	0	1	0	0	0	Yes	Very well informed	Yes	Very easy										Not at all	A little	Not at all	Not at all	Very worried	Not at all	Not at all	Not at all	Extremely worried	Extremely worried	Strongly disagree	Strongly disagree	Strongly disagree	Agree	Agree	Strongly disagree
253	retrospective	62	40-64 years	female	Yes	Severe	Retired	Federal Diploma	Yes	notalone	No	No	<6'000	Symptoms	1	0	0	0	0	0	Yes	Well informed	Yes	Easy	Very easy	Very easy	Very easy	Very easy	Very easy	Very easy	Very easy	Very easy		Not at all	Not at all	Not at all	Not at all	Very worried	Not at all	Not at all	Not at all	Extremely worried	Extremely worried	Strongly disagree	Agree	Disagree	Partly	Strongly disagree	Strongly disagree
254	retrospective	70	65+ years	male	Yes	Moderate	Retired	Higher technical school or college	No	alone	No	No	<6'000	Symptoms	1	0	0	0	0	0	Yes	Very well informed	Yes	Easy	Easy							Easy		A little	Not at all	Not at all	Not at all	A little	Not at all	Not at all	A little	Very worried	Very worried	Agree	Disagree	Agree	Disagree	Disagree	Strongly disagree
255	prospective	33	18-39 years	male	Yes	Severe	Self-employed	Higher technical school or college	No	notalone	No	Yes	>12'000	Symptoms	1	0	0	0	0	0	Yes	Well informed	Yes	Easy	Very easy	Easy	Very easy	Very easy	Very easy	Very easy	Very easy	Easy	Very difficult
256	prospective	82	65+ years	male	No		Self-employed	University	Yes	notalone	No	No	<6'000	Contacted by direct contact	1	0	0	0	0	0	Yes	Well informed	Yes	Easy	Very easy				Easy	Very easy	Very easy		Very easy	Not at all	Not at all	Not at all	Not at all	Not at all			Not at all			Disagree		Disagree	Partly	Partly
257	prospective	22	18-39 years	female	Yes	Mild	Education	Federal Diploma	No	notalone	No	No	6'000 - 12'0000	Symptoms	1	0	0	0	0	0	Yes	Well informed	No	Easy	Easy				Very easy	Neither	Difficult	Difficult
258	retrospective	32	18-39 years	female	No		Employed	Higher technical school or college	No	notalone	No	No	>12'000	Contacted by direct contact	1	0	0	0	0	0	Yes	Very well informed	Yes	Very easy	Very easy		Very easy							Not at all	A little	A little	A little	Worried	Not at all	Not at all	Not at all	Very worried	Very worried	Disagree	Strongly agree	Disagree	Partly	Partly	Disagree
259	retrospective	32	18-39 years	male	Yes	Mild	Self-employed	Higher technical school or college	No	notalone	No	No	6'000 - 12'0000	Symptoms	1	0	0	0	0	0	Yes	Very well informed	Yes	Very easy	Very easy	Very easy	Very easy	Very easy	Very easy	Very easy	Very easy	Very easy	Very easy	A little	A little	A little	Not at all	Not at all	Not at all	Not at all	Not at all	Very worried	Very worried	Strongly disagree	Strongly disagree	Strongly disagree	Strongly disagree	Strongly disagree	Strongly disagree
260	prospective	72	65+ years	male	Yes	Mild	Retired	Federal Diploma	Yes	notalone	No	No	6'000 - 12'0000	Contacted by direct contact	1	0	0	0	0	0	Yes	Very well informed	Yes	Very easy	Very easy					Very easy	Very easy	Very easy	Very easy	Not at all	Not at all	A little	Not at all	A little	Not at all	Not at all	Not at all	Not at all	Not at all	Partly	Partly	Strongly disagree	Partly	Disagree	Disagree
261	prospective	52	40-64 years	female	No		Employed	Federal Diploma	No	notalone	Yes	Yes	6'000 - 12'0000	Employer/School/Military	1	0	0	0	0	0	Yes	Well informed	Yes	Difficult	Easy							Easy	Difficult	Not at all	A little	Not at all	Not at all	Not at all	Not at all	Not at all	Not at all	A little	A little	Disagree	Agree	Disagree	Agree	Disagree	Agree
262	retrospective	68	65+ years	female	Yes	Moderate	Retired	Federal Diploma	No	notalone	No	No	>12'000	Contacted by direct contact	1	0	0	0	0	0	Yes	Very well informed	Yes	Easy	Easy	Easy	Easy	Very easy	Very easy	Very easy	Very easy	Very easy	Very easy	A little	A little	A little	Not at all	Not at all	Not at all	Not at all	Not at all	Not at all	A little	Disagree	Partly	Disagree	Agree	Partly	Partly
263	prospective	24	18-39 years	male	Yes	Moderate	Without Work	Higher technical school or college	No	notalone	No	Yes	<6'000	Symptoms	1	0	0	0	0	0	Yes	Well informed	No	Easy	Very easy	Neither	Neither	Neither	Easy	Very easy	Very easy	Very easy	Neither	Worried	Worried	Worried	Worried	A little	Not at all	Not at all	Not at all	A little	A little	Partly	Partly	Partly	Disagree	Strongly disagree	Strongly disagree
264	prospective	74	65+ years	male	Yes	Severe	Retired	Higher technical school or college	Yes	notalone	No	No	6'000 - 12'0000	Contacted by direct contact	1	0	1	0	0	0	Yes	Very well informed	Yes	Neither										Not at all	Not at all	Not at all	Not at all	Not at all	Not at all	Not at all	Not at all	A little	A little	Disagree	Agree	Partly	Agree	Partly
265	prospective	48	40-64 years	male	No		Employed	University	Yes	notalone	Yes	Yes	>12'000	Employer/School/Military	1	0	0	0	0	0	Yes	Well informed	Yes	Neither										A little	A little	A little	Not at all	A little	Not at all	Not at all	A little	Very worried	Worried	Disagree	Partly	Partly	Agree	Disagree	Partly
266	prospective	33	18-39 years	male	Yes	Severe	Employed	Higher technical school or college	No	alone	No	No	6'000 - 12'0000	Symptoms	1	0	0	0	0	0	Yes	Well informed	Yes	Very easy	Very easy									Worried	Worried	Not at all	A little	Very worried	Not at all	Not at all	A little	Extremely worried	Extremely worried	Strongly disagree	Partly	Disagree	Agree	Disagree
267	prospective	26	18-39 years	female	Yes	Severe	Employed	Higher technical school or college	No	notalone	No	No	>12'000	Symptoms	1	0	0	0	0	0	Yes	Very well informed	Yes	Difficult	Easy	Difficult	Neither	Neither	Difficult	Easy	Neither	Neither		Not at all	Not at all	A little	Not at all	Not at all	Not at all	Not at all	Not at all	A little	A little	Strongly agree	Strongly agree	Strongly agree	Strongly agree	Partly	Strongly disagree
268	prospective	69	65+ years	female	Yes	Moderate	Retired	Federal Diploma	Yes	alone	No	Yes	<6'000	Symptoms	1	0	0	0	0	0	Yes	Well informed	Yes	Difficult	Easy								Very difficult	Very worried	Very worried	Very worried	Very worried	Very worried	Not at all	Worried	Worried	Extremely worried	Extremely worried	Strongly disagree	Strongly disagree	Strongly disagree	Partly	Disagree	Agree
269	prospective	68	65+ years	male	No		Retired	Federal Diploma	Yes	notalone	No	No	<6'000	Contacted by officials	1	0	0	0	0	0	Yes	Very well informed	Yes	Very easy										Not at all	Not at all	A little	A little	Not at all	Not at all	Not at all	Not at all	Very worried	Very worried	Disagree	Strongly agree	Partly	Strongly agree	Disagree	Partly
270	prospective	73	65+ years	female	No		Self-employed	Federal Diploma	No	notalone	No	No	<6'000	Symptoms	1	0	0	0	0	0	Yes	Well informed	Yes		Very easy									Not at all	Not at all	Not at all	A little	Not at all	Not at all	Not at all	Not at all	Worried	Worried	Disagree	Disagree	Disagree	Disagree	Disagree	Disagree
271	prospective	25	18-39 years	female	Yes	Severe	Education	Higher technical school or college	No	notalone	No	No	<6'000	Symptoms	0	1	0	0	0	0	Yes	Very well informed	Yes	Easy	Easy	Easy	Very easy		Very easy	Very easy	Difficult	Difficult	Very easy	A little	A little	A little	Not at all	Not at all	Not at all	Not at all	Not at all	Worried	A little	Agree	Partly	Partly	Strongly agree	Strongly disagree	Strongly disagree
272	retrospective	62	40-64 years	male	Yes	Very Severe	Without Work	Federal Diploma	Yes	notalone	No	Yes	>12'000	Symptoms	0	0	1	0	0	0	Yes	Well informed	No	Difficult										Worried	Very worried	Not at all	Very worried	Extremely worried	Not at all	A little	Not at all	Worried	Worried	Strongly disagree	Strongly disagree	Strongly disagree	Strongly disagree	Strongly disagree	Strongly disagree
273	retrospective	78	65+ years	male	No		Retired	Federal Diploma	Yes	notalone	No			Symptoms	1	0	0	0	0	0	Yes		Yes	Neither	Neither		Easy	Easy		Easy		Easy										Extremely worried	Extremely worried	Disagree		Partly	Agree		Strongly disagree
274	prospective	55	40-64 years	female	Yes	Moderate	Employed	University	Yes	notalone	No	Yes	<6'000	Symptoms	1	0	0	0	0	0	Yes	Well informed	Yes	Neither	Very easy									Not at all	Not at all	Worried	Not at all	A little	A little	A little	Not at all	Extremely worried	Very worried	Strongly disagree	Strongly disagree	Strongly disagree	Strongly disagree	Partly	Strongly disagree
275	prospective	73	65+ years	female	Yes	Mild	Retired	Federal Diploma	Yes	notalone	No	No	6'000 - 12'0000	Symptoms	1	0	0	0	0	0	Yes	Very well informed	Yes	Easy	Easy	Easy	Easy	Easy	Very easy	Very easy	Very easy	Very easy	Very easy	Not at all	A little	A little	A little	Not at all	Not at all	Not at all	Not at all	Extremely worried	Extremely worried	Disagree	Partly	Strongly disagree	Agree	Agree	Agree
276	prospective	54	40-64 years	male	Yes	Mild	Employed	Federal Diploma	Yes	notalone	No	No	6'000 - 12'0000	Symptoms	1	0	0	0	0	0	Yes	Well informed	Yes	Easy	Easy	Neither	Easy	Easy	Easy	Neither	Easy	Neither	Very easy	A little	Worried	Not at all	Not at all	Not at all	Not at all	Not at all	Not at all	Worried	Worried	Partly	Disagree	Partly	Agree	Agree	Partly
277	prospective	81	65+ years	male	Yes	Moderate	Retired	University	Yes	notalone	No	No		Symptoms	1	0	0	0	0	0	No	Neither poorly nor well informed	Yes	Easy	Very easy		Easy	Easy	Easy	Easy	Difficult	Neither		A little	Not at all	A little	Not at all	A little		Not at all	Not at all	Very worried	A little	Strongly disagree	Disagree	Disagree	Partly	Disagree	Partly
278	retrospective	83	65+ years	female	Yes	Severe	Retired	Higher technical school or college	Yes	alone	No	No	<6'000	Symptoms	1	0	0	0	0	0	No	Well informed	Yes	Easy	Easy									Worried	Worried	A little	Worried	A little	Not at all	Not at all	A little	Not at all	Worried	Disagree	Disagree	Disagree	Partly	Disagree	Disagree
279	retrospective	79	65+ years	female	Yes	Severe	Retired	Federal Diploma	Yes	alone	No	No	<6'000	Symptoms	1	0	1	0	0		Yes	Well informed	Yes	Difficult										Not at all	Not at all	Not at all	Not at all	A little	Not at all	Not at all	Not at all	Very worried	A little	Agree	Disagree	Agree	Agree	Agree	Strongly disagree
280	prospective	43	40-64 years	male	Yes	Moderate	Employed	Higher technical school or college	No	notalone	Yes	No	6'000 - 12'0000	Symptoms	1	0	0	0	0	0	Yes	Well informed	Yes	Difficult	Very easy	Difficult	Very easy	Very easy	Very easy	Very easy	Very easy	Very easy	Very easy	A little	Not at all	Not at all	Not at all	Not at all	Not at all	Not at all	Not at all	A little	A little	Strongly disagree	Strongly disagree	Strongly disagree	Agree	Strongly disagree	Partly
281	prospective	31	18-39 years	male	Yes	Moderate	Employed	University	No	notalone	No	No	>12'000	Symptoms	1	0	0	0	0	0	Yes	Very well informed	Yes	Very easy	Very easy	Easy	Neither	Neither	Neither	Very easy	Very easy	Neither		Not at all	Not at all	Not at all	Not at all	Very worried	Not at all	Not at all	A little	Very worried	Very worried	Strongly disagree	Strongly disagree	Agree	Agree	Strongly disagree	Partly
282	prospective	66	65+ years	female	Yes	Severe	Employed	University	No	notalone	No	No	>12'000	Precausion	1	0	0	0	0	0	Yes	Very well informed	Yes	Difficult	Easy	Easy	Easy	Easy	Difficult	Easy	Very easy	Neither	Neither	A little	Not at all	A little	A little	Not at all	Not at all		Not at all	Worried	Worried	Strongly disagree	Strongly agree	Partly	Agree	Agree	Partly
283	prospective	28	18-39 years	male	Yes	Moderate	Employed	University	No	notalone	No	No	6'000 - 12'0000	Symptoms	1	0	0	0	0	0	Yes	Very well informed	Yes	Easy	Easy									Not at all	Not at all	Not at all	Not at all	Worried	Not at all	Not at all	Worried	Worried	Worried	Partly	Partly	Partly	Strongly agree	Agree	Agree
284	retrospective	29	18-39 years	female	Yes	Mild	Employed	Federal Diploma	No	notalone	No	Yes	6'000 - 12'0000	Symptoms	1	0	0	0	0	0	Yes	Very well informed	Yes	Neither	Very easy	Neither	Neither	Very easy	Neither	Neither	Neither	Very easy	Very difficult	Not at all	Not at all	A little	Not at all	Not at all	Not at all	Not at all	Not at all	Not at all	A little	Agree	Disagree	Partly	Partly	Disagree	Disagree
285	prospective	58	40-64 years	male	Yes	Moderate	Employed	University	Yes	notalone	No	No	6'000 - 12'0000	Symptoms	1	0	0	0	0	0	Yes	Very well informed	Yes	Difficult	Very easy	Difficult	Easy	Easy	Easy	Very easy	Very easy	Difficult	Very easy	Not at all	A little	Not at all	Not at all	Worried	Not at all	Not at all	Not at all	Very worried	Very worried	Strongly disagree	Strongly disagree	Strongly disagree	Agree	Strongly disagree	Agree
286	prospective	61	40-64 years	female	Yes	Moderate	Self-employed	University	No	notalone	No	Yes	6'000 - 12'0000	Symptoms	1	0	0	0	0	0	Yes	Very well informed	Yes	Easy	Very easy	Easy	Easy	Easy	Very easy	Very easy	Easy	Easy	Easy	A little	Not at all	A little	Not at all	Not at all	Not at all	Not at all	Not at all	Worried	Very worried	Disagree	Agree	Disagree	Agree	Disagree	Disagree
287	prospective	68	65+ years	female	Yes	Severe	Retired	Higher technical school or college	No	notalone	No	No	6'000 - 12'0000	Contacted by direct contact	1	0	0	0	0	0	Yes	Very well informed	Yes	Easy	Very easy	Very easy	Very easy	Very easy	Very easy	Very easy	Very easy	Very easy		Not at all	Not at all	Not at all	Not at all	A little	Not at all	Not at all	Not at all	Very worried	Extremely worried	Partly	Partly	Partly	Strongly agree	Disagree	Partly
288	prospective	51	40-64 years	male	Yes	Moderate	Employed	University	No	notalone	Yes	Yes	>12'000	Symptoms	1	0	0	0	0	0	No	Well informed	Yes	Neither	Easy	Easy	Easy		Easy	Easy			Easy	Not at all	A little	A little	Very worried	Very worried	Not at all		Not at all	Not at all	Not at all	Strongly disagree	Strongly disagree	Strongly disagree	Partly	Strongly disagree	Strongly disagree
289	prospective	68	65+ years	male	Yes	Severe	Retired	Federal Diploma	Yes	alone	No	No	<6'000	Symptoms	1	0	0	0	0	0	Yes	Well informed	Yes	Very easy
290	prospective	39	18-39 years	male	Yes	Moderate	Employed	Federal Diploma	No	notalone	No	No	6'000 - 12'0000	Symptoms	1	0	0	0	0	0	Yes	Neither poorly nor well informed	Yes	Difficult	Neither	Difficult	Very easy	Easy	Easy	Neither	Neither	Neither	Very easy	Not at all	A little	Not at all	Worried	Not at all	Not at all			Not at all	A little	Disagree	Strongly disagree	Strongly disagree	Partly	Partly	Partly
291	prospective	62	40-64 years	male	No		Employed	Federal Diploma	No	notalone	No	No	6'000 - 12'0000	Contacted by direct contact	1	0	0	0	0	0	Yes	Very well informed	Yes	Difficult	Easy	Neither	Neither	Neither	Neither	Neither	Easy	Easy	Very easy	Not at all	Not at all	Not at all	Not at all	Not at all	Not at all	Not at all	Not at all	Worried	Worried	Partly	Strongly disagree	Partly	Partly	Partly	Partly
292	prospective	51	40-64 years	male	Yes	Mild	Self-employed	University	No	notalone	Yes	No	6'000 - 12'0000	Symptoms	1	0	0	0	0	0	Yes	Well informed	Yes	Difficult	Very easy	Very difficult	Very difficult	Very difficult	Difficult	Neither	Neither	Neither				A little	Not at all	Not at all	Not at all	A little	Not at all	Very worried	Very worried	Disagree	Partly	Disagree	Partly	Disagree	Agree
293	prospective	68	65+ years	female	Yes	Severe	Retired	Federal Diploma	No	notalone	No	No	<6'000	Contacted by direct contact	1	0	0	0	0	0	Yes	Neither poorly nor well informed	Yes	Neither	Very easy	Very difficult	Very easy	Very easy	Very difficult	Difficult	Very easy	Very easy
294	prospective	38	18-39 years	male	Yes	Mild	Employed	Federal Diploma	Yes	notalone	Yes	Yes	<6'000	Symptoms	1	0	0	0	0	0	Yes	Well informed	Yes	Neither	Neither	Neither	Very easy	Very easy	Easy	Easy	Very easy	Very easy	Very easy	A little	Not at all	A little	Not at all	A little	Not at all	Not at all	Not at all	Worried	Very worried	Strongly agree	Strongly agree	Strongly agree	Agree	Disagree	Partly
295	prospective	62	40-64 years	female	Yes	Severe			Yes	alone	No	Yes		Contacted by officials	1	0	0	0	0	0	Yes	Neither poorly nor well informed	Yes	Very difficult	Easy	Very difficult	Easy		Very easy	Very easy	Very easy	Difficult	Very difficult	Extremely worried	Extremely worried	Extremely worried	A little	Extremely worried	Not at all	Not at all	Extremely worried	Extremely worried	Extremely worried	Strongly disagree	Partly		Disagree	Disagree	Disagree
296	prospective	71	65+ years	male	Yes	Moderate	Self-employed	Federal Diploma	Yes	notalone	No	No		Symptoms	1	0	1	0	0	0	Yes	Poorly informed	Yes	Difficult										A little	A little	Not at all	A little	A little	Not at all	Not at all	Not at all	Worried	Very worried	Disagree	Disagree	Disagree	Disagree	Disagree	Disagree
297	retrospective	70	65+ years	female	No		Retired	University	No	alone	No	No	6'000 - 12'0000	Symptoms	1	0	0	0	0	0	Yes	Very well informed	Yes	Easy	Easy	Easy								A little	A little	Not at all	Not at all	A little	Not at all	Not at all	Not at all	Very worried	Very worried	Partly	Partly	Partly	Partly	Disagree	Strongly disagree
298	prospective	29	18-39 years	male	Yes	Moderate	Employed	University	No	notalone	No	No	6'000 - 12'0000	Contacted by direct contact	1	0	0	0	0	0	Yes	Well informed	Yes	Neither	Easy									A little	Worried	Worried	Worried	Worried	Not at all	Not at all	Not at all	A little	Very worried	Disagree	Disagree	Disagree	Disagree	Disagree	Disagree
299	prospective	23	18-39 years	male	No		Employed	Federal Diploma	No	notalone	No	No	<6'000	Symptoms	1	0	0	0	0	0	Yes	Well informed	Yes	Neither	Easy	Neither	Easy	Neither	Difficult	Difficult	Difficult	Neither	Easy	Worried	Worried	Very worried	Very worried	Very worried	Very worried	Very worried	Worried	Worried	Worried	Partly	Agree	Agree	Partly	Partly	Partly
300	retrospective	45	40-64 years	male	Yes	Severe	Employed	Higher technical school or college	Yes	notalone	No	No	6'000 - 12'0000	Symptoms	1	0	0	0	0	0	Yes	Very well informed	Yes	Difficult	Easy	Very difficult	Difficult	Difficult	Very difficult	Difficult	Difficult	Very difficult	Very easy	Worried	Not at all	Not at all	Not at all	Very worried	Not at all	Not at all	Not at all	Extremely worried	Extremely worried	Strongly disagree	Strongly disagree	Strongly disagree	Agree	Strongly disagree	Partly
301	prospective	72	65+ years	male	Yes	Moderate	Retired	University	Yes	notalone	No	No	6'000 - 12'0000	Symptoms	1	0	0	0	0	0	Yes	Well informed	No	Very easy	Very easy	Very easy	Very easy	Very easy	Very easy	Very easy	Very easy	Very easy	Very easy	Not at all	Not at all	Not at all	Not at all	Not at all		Not at all	Not at all	Extremely worried	Extremely worried	Strongly disagree	Strongly disagree	Strongly disagree	Strongly agree	Strongly disagree
302	prospective	62	40-64 years	male	Yes	Severe	Self-employed	Higher technical school or college	Yes	notalone	No	No	6'000 - 12'0000	Contacted by direct contact	1	0	0	0	0	0	Yes	Well informed	Yes	Neither	Very easy	Neither	Very easy	Very easy	Very easy	Very easy	Very easy	Easy	Very easy	Not at all	Not at all	Not at all	Not at all	Worried	Not at all	Not at all	A little	Very worried	Very worried	Strongly disagree	Strongly disagree	Strongly disagree	Strongly disagree	Strongly disagree	Agree
303	retrospective	71	65+ years	male	Yes	Severe	Retired	University	Yes	notalone	No	No	6'000 - 12'0000	Symptoms	0	0	1	0	0	0	No	Very well informed	Yes	Very easy										A little	A little	Not at all	Worried	A little	Not at all	Not at all	Not at all	Not at all	A little	Disagree	Disagree	Disagree	Disagree	Disagree	Disagree
304	prospective	38	18-39 years	female	Yes	Severe	Employed	Higher technical school or college	No	notalone	Yes	No	6'000 - 12'0000	Contacted by direct contact	1	0	0	0	0	0	Yes		Yes	Difficult	Easy	Neither	Neither	Neither	Neither	Neither	Neither	Neither	Very easy	A little	A little	Not at all	Not at all	A little	Not at all	Not at all	Not at all	Very worried	Very worried	Partly	Partly	Partly	Agree	Disagree	Partly
305	retrospective	70	65+ years	male	Yes	Moderate	Retired	Federal Diploma	Yes	notalone	No	No	<6'000	Symptoms	1	0	0	0	0	0	Yes	Very well informed	Yes	Very easy	Very easy	Easy			Neither	Neither	Neither	Neither		Not at all	Not at all	Not at all	Not at all	Not at all	Not at all	Not at all	Not at all	Not at all	Not at all	Strongly disagree	Strongly disagree	Strongly disagree	Agree	Partly
306	prospective	29	18-39 years	male	Yes	Moderate	Employed	Federal Diploma	No	notalone	No	No	>12'000	Symptoms	1	0	0	0	0	0	Yes	Very well informed	Yes	Neither	Very easy	Easy	Easy	Easy	Easy	Easy	Very easy	Neither		Not at all	Worried	Not at all	Not at all	Worried	Not at all	Not at all	Not at all	Not at all	Not at all	Disagree	Strongly disagree	Strongly disagree	Agree	Strongly disagree	Disagree
307	retrospective	61	40-64 years	male	Yes	Severe	Self-employed	Federal Diploma	No	alone	No	No	<6'000	Symptoms	1	0	0	0	0	0	Yes	Very well informed	Yes	Easy	Easy	Neither							Easy	Worried	Not at all	Worried	Worried	Worried	Not at all	Worried	Not at all	A little	A little	Strongly disagree	Strongly disagree	Strongly disagree	Agree	Strongly disagree	Strongly disagree
308	prospective	24	18-39 years	male	No		Self-employed	Federal Diploma	No	notalone	No	No	6'000 - 12'0000	Employer/School/Military	0	0	0	0	0	1	Yes	Very well informed	Yes	Easy	Very easy	Difficult	Easy	Easy	Easy	Easy	Difficult	Difficult	Very easy
309	retrospective	76	65+ years	female	Yes	Severe	Retired	Federal Diploma	Yes	alone	No	No	<6'000	Symptoms	0	0	1	0	0	0	Yes	Very well informed	Yes	Very easy										A little	A little	Not at all	A little	Worried	Not at all	Not at all	Not at all	Worried	Worried	Strongly disagree	Strongly disagree	Strongly disagree	Strongly disagree	Partly	Strongly disagree
310	prospective	46	40-64 years	female	Yes	Moderate	Employed	Higher technical school or college	Yes	notalone	Yes	Yes	6'000 - 12'0000	Contacted by direct contact	1	0	0	0	0	0	Yes	Very well informed	Yes	Easy	Very easy	Very difficult					Very easy	Very easy		Not at all	A little	A little	A little	Very worried	Not at all	Not at all	Very worried	A little	Not at all	Strongly disagree	Partly	Strongly disagree	Strongly agree	Strongly disagree	Disagree
311	prospective	46	40-64 years	male	Yes	Moderate	Employed	Higher technical school or college	No	notalone	Yes	Yes	>12'000	Contacted by direct contact	1	0	0	0	0	0	Yes	Well informed	Yes	Neither	Very easy								Easy	Not at all	A little	A little	Not at all	A little	Not at all	Not at all	A little	Worried	Worried	Disagree	Agree	Disagree	Strongly agree	Partly	Agree
312	prospective	82	65+ years	female	No		Retired	Federal Diploma	Yes	alone	No	No	<6'000	Symptoms	1	0	0	0	0	0	Yes	Very well informed	Yes	Very easy	Very easy	Very easy	Very easy	Very easy	Very easy	Very easy	Very easy	Very easy	Very easy	Not at all	A little	Not at all	Not at all	A little	Not at all	Not at all	Not at all	Not at all	A little	Partly	Partly	Partly	Disagree	Agree	Disagree
313	prospective	33	18-39 years	female	Yes	Moderate	Employed	Higher technical school or college	No	alone	No	Yes	<6'000	Contacted by direct contact	1	0	0	0	0	0	Yes	Very well informed	Yes	Easy	Very easy	Very easy	Very easy	Very easy	Very easy	Very easy	Very easy	Very easy	Very difficult
314	retrospective	21	18-39 years	male	No		Education	Federal Diploma	No	notalone	No	Yes	<6'000	Employer/School/Military	0	0	0	0	0	1	Yes	Well informed	Yes	Easy	Very easy	Very easy	Very easy	Very easy	Very easy	Very easy	Very easy	Very easy	Very easy	Not at all	Extremely worried	Not at all	Not at all	Worried	Not at all	Not at all	Not at all	Not at all	Not at all	Strongly disagree	Strongly disagree	Strongly disagree	Strongly agree	Strongly disagree	Strongly disagree
315	prospective	81	65+ years	female	Yes		Retired	Federal Diploma	No	alone	No	No		Symptoms	0	0	0	0	0	1	Yes	Well informed	Yes	Neither	Difficult									Not at all	Not at all	Not at all	Not at all	A little	Not at all	Not at all	Not at all	A little	A little	Disagree	Disagree	Disagree	Disagree	Disagree	Disagree
316	prospective	27	18-39 years	male	Yes	Severe	Employed	Higher technical school or college	No	notalone	No	No	6'000 - 12'0000	Symptoms	1	0	0	0	0	0	Yes	Well informed	Yes	Very easy	Easy	Easy	Easy	Difficult	Difficult	Neither	Very easy	Easy	Very easy	Not at all	Not at all	Not at all	Not at all	Not at all	Not at all	Not at all	Not at all	Worried	Worried	Disagree	Disagree	Disagree	Agree	Disagree	Disagree
317	prospective	54	40-64 years	female	Yes	Moderate	Employed	Federal Diploma	No	notalone	No	No	>12'000	Contacted by direct contact	1	0	0	0	0	0	Yes	Very well informed	Yes	Easy	Very easy				Very easy	Neither	Very difficult		Very easy	Not at all	A little	Not at all	Not at all	A little	Not at all	Not at all	Not at all	A little	A little	Disagree	Strongly disagree	Disagree	Agree	Strongly disagree	Agree
318	prospective	23	18-39 years	female	Yes	Mild	Employed	Higher technical school or college	No	notalone	No	No	<6'000	Precausion	1	0	0	0	0	0	Yes	Well informed	Yes	Easy	Easy	Neither	Very easy	Very easy	Very easy	Very easy	Very easy	Easy	Very easy	A little	A little	Not at all	A little	A little	Not at all	Not at all	Not at all	Worried	Worried	Agree	Agree	Agree	Agree	Disagree	Disagree
319	prospective	68	65+ years	male	Yes	Moderate	Self-employed	Higher technical school or college	No	notalone	No	No	6'000 - 12'0000	Contacted by direct contact	1	0	0	0	0	0	Yes	Well informed	Yes	Easy	Easy	Easy	Easy	Easy	Easy	Easy	Easy	Easy	Very easy	A little	A little	Not at all	A little	A little		Not at all	A little	Worried	Worried	Partly	Agree	Partly	Partly	Partly	Partly
320	prospective	48	40-64 years	female	Yes	Severe	Employed	Federal Diploma	No	notalone	Yes	Yes	6'000 - 12'0000	Symptoms	1	0	0	0	0	0	Yes	Very well informed	Yes	Very difficult	Neither	Very difficult	Difficult	Difficult	Difficult	Very difficult	Very difficult	Very difficult	Very difficult	Not at all	Not at all	Not at all	Not at all	Worried	Not at all	Not at all	Worried	Extremely worried	Extremely worried	Strongly disagree	Strongly disagree	Strongly disagree	Partly	Agree	Strongly disagree
321	prospective	66	65+ years	male	Yes	Severe	Retired	Higher technical school or college	No	alone	No	No	6'000 - 12'0000	Symptoms	1	0	0	0	0	0	Yes	Well informed	Yes	Easy	Very easy	Easy	Easy	Easy	Easy	Difficult	Easy	Easy	Very easy	Not at all	Worried	Worried	Worried	Very worried	Not at all	Not at all	Not at all	Not at all	Not at all	Strongly disagree	Partly	Strongly disagree	Strongly disagree	Strongly disagree	Strongly disagree
322	retrospective	55	40-64 years	male	Yes	Mild	Employed	Federal Diploma	Yes	notalone	No	No	6'000 - 12'0000	Symptoms	1	0	0	0	0	0	Yes	Well informed	Yes	Easy	Easy	Neither	Neither	Easy	Easy	Easy	Easy	Neither	Very easy	Not at all	Worried	Not at all	Not at all	Very worried	Worried	Very worried	A little	Extremely worried	Extremely worried	Strongly disagree	Partly	Strongly disagree	Partly	Strongly disagree	Strongly disagree
323	prospective	67	65+ years	female	Yes	Mild	Retired	Federal Diploma	Yes	notalone	No	Yes	<6'000	Contacted by direct contact	1	0	0	0	0	0	Yes	Well informed	Yes	Difficult										A little	Worried	A little		A little			Worried	Very worried	Very worried	Disagree	Disagree	Disagree	Partly
324	prospective	32	18-39 years	male	Yes	Moderate	Without Work	Federal Diploma	No	notalone	Yes	No	<6'000	Symptoms	1	0	0	0	0	0	Yes	Well informed	Yes	Neither	Easy	Neither	Easy	Easy	Easy	Easy	Very easy	Easy	Very easy
325	retrospective	55	40-64 years	female	Yes	Very Severe	Employed	Higher technical school or college	No	notalone	No	No	6'000 - 12'0000	Symptoms	1	0	1	0	0	0	Yes	Very well informed	Yes	Neither										Not at all	Not at all	Worried	Not at all	Extremely worried	Not at all	Not at all	Extremely worried	Not at all	Worried	Strongly disagree	Strongly disagree	Strongly disagree	Partly	Strongly disagree	Strongly disagree
326	prospective	76	65+ years	female	Yes	Severe	Retired	Federal Diploma	Yes	notalone	Yes	No	<6'000	Symptoms	1	0	0	0	0	0	Yes	Well informed	No	Difficult
327	prospective	44	40-64 years	female	Yes	Mild	Employed	Higher technical school or college	Yes	notalone	Yes	No	>12'000	Contacted by officials	1	0	0	0	0	0	Yes	Very well informed	Yes	Very easy	Very easy	Easy	Easy	Very easy	Very easy	Very easy	Very easy	Easy	Very easy	A little	A little	A little	A little	A little	Not at all	Not at all	Worried	Very worried	Worried	Partly	Partly	Disagree	Partly	Disagree	Partly
328	prospective	49	40-64 years	male	Yes	Mild	Employed	Higher technical school or college	No	notalone	No	Yes	6'000 - 12'0000	Symptoms	1	0	0	0	0	0	Yes	Well informed	Yes	Easy	Very easy	Very easy	Very easy	Very easy	Very easy	Very easy	Neither	Neither	Neither
329	retrospective	43	40-64 years	female	Yes	Severe	Employed	University	No	alone	No	Yes	<6'000	Symptoms	1	0	0	0	0	0	No	Well informed	Yes	Difficult	Difficult	Neither	Neither	Neither	Neither	Very easy	Very easy	Neither	Very easy	Worried	Not at all	Not at all	A little	A little	Not at all	Not at all	A little	Extremely worried	Very worried	Strongly agree	Strongly agree	Agree	Strongly agree	Agree	Strongly agree
330	retrospective	48	40-64 years	female	Yes	Mild	Employed	Federal Diploma	No	notalone	No	Yes	>12'000	Contacted by direct contact	1	0	0	0	0	0	Yes	Well informed	Yes	Difficult	Easy					Easy	Easy		Very difficult	Not at all	Not at all	Not at all	Not at all	Not at all	Not at all	Not at all	Worried	Worried	Very worried	Disagree	Disagree	Disagree	Partly	Disagree	Partly
331	prospective	67	65+ years	male	Yes	Moderate	Retired	University	Yes	notalone	No	No	6'000 - 12'0000	Contacted by direct contact	1	0	0	0	0	0	Yes	Very well informed	Yes	Neither	Very easy	Very difficult	Very easy	Very easy	Very easy	Very easy	Very easy	Very easy		Not at all	Not at all	A little	Not at all	Worried	Not at all	Not at all	Not at all	Not at all	Not at all	Strongly disagree	Strongly disagree	Strongly disagree	Agree	Strongly disagree	Strongly disagree
332	prospective	59	40-64 years	female	Yes	Moderate	Employed	Federal Diploma	Yes	notalone	No	Yes	6'000 - 12'0000	Symptoms	1	0	0	0	0	0	Yes	Neither poorly nor well informed	Yes	Neither	Easy	Very difficult	Easy	Easy	Easy	Very difficult	Easy	Easy	Very difficult	Not at all	Not at all	A little	Worried	A little	Not at all	Not at all	A little	Extremely worried	Extremely worried	Disagree	Disagree	Disagree	Agree	Disagree	Disagree
333	prospective	62	40-64 years	male	Yes	Mild	Self-employed	Federal Diploma	No	notalone	No	Yes		Contacted by direct contact	1	0	0	0	0	0	Yes	Neither poorly nor well informed	Yes	Neither	Very easy	Very easy	Very easy	Very easy	Neither	Neither	Easy	Easy	Neither	Not at all	Not at all	Not at all	Not at all	Not at all	Not at all	Not at all	Worried	A little	A little	Strongly disagree	Strongly disagree	Strongly disagree	Strongly disagree	Partly	Strongly disagree
334	prospective	28	18-39 years	male	Yes	Severe	Employed	University	No	notalone	No	No	>12'000	Symptoms	1	0	0	0	0	0	Yes	Well informed	No	Easy	Easy	Very difficult	Neither	Neither	Easy	Easy	Very easy	Neither		Not at all	Not at all	Not at all	Not at all	A little	Not at all	Not at all	Not at all	Very worried	A little	Strongly disagree	Partly	Disagree	Strongly agree	Strongly disagree	Partly
335	prospective	67	65+ years	male	Yes	Severe	Retired	Federal Diploma	No	notalone	No	No	<6'000	Symptoms	1	0	0	0	0	0	Yes	Well informed	Yes	Neither	Easy	Difficult	Easy	Easy	Difficult	Neither	Difficult	Difficult	Very easy
336	prospective	53	40-64 years	female	No		Employed	Higher technical school or college	No	notalone	No	Yes	<6'000	Travel	1	0	0	0	0	0	Yes	Very well informed	Yes	Very easy	Easy	Easy	Easy	Easy	Easy	Easy	Very easy	Easy	Very difficult	Worried	Worried	A little	Worried	A little	Not at all	Not at all	Not at all	Extremely worried	Extremely worried	Strongly disagree	Agree	Strongly disagree	Strongly agree	Strongly disagree	Strongly disagree
337	prospective	52	40-64 years	female	No		Employed	Higher technical school or college	Yes	alone	No	No	6'000 - 12'0000	Employer/School/Military	1	0	0	0	0	0	Yes	Very well informed	Yes	Very easy	Easy									A little	A little	Not at all	Not at all	A little	Not at all	A little		Worried	Worried	Disagree	Strongly agree	Partly	Strongly agree	Partly
338	prospective	73	65+ years	male	Yes	Mild	Retired	Federal Diploma	No	notalone	No	No	6'000 - 12'0000	Symptoms	1	0	0	0	0	0	Yes	Very well informed	Yes	Easy	Very easy	Easy		Very easy	Very easy	Very easy	Very easy	Very easy	Very easy	Not at all	Not at all	Not at all	Not at all	Not at all	Not at all	Not at all	Not at all	Very worried	Very worried	Disagree	Disagree	Disagree	Agree	Disagree	Disagree
339	prospective	44	40-64 years	female	Yes	Mild	Without Work	University	No	notalone	Yes	No	<6'000	Symptoms	1	0	0	0	0	0	Yes	Well informed	No	Neither	Very easy	Difficult	Difficult		Very difficult	Easy	Difficult	Difficult		Not at all	Not at all	Not at all	Not at all	Not at all	Not at all	Not at all	Extremely worried	Extremely worried	Extremely worried	Strongly disagree	Strongly disagree	Strongly disagree	Strongly disagree	Strongly disagree	Strongly disagree
340	retrospective	28	18-39 years	female	Yes	Severe	Employed	Federal Diploma	No	notalone	No	No	<6'000	Symptoms	1	0	1	0	0	0	Yes	Neither poorly nor well informed	Yes	Difficult										Worried	Worried	Very worried	Very worried	Worried	Not at all	A little	A little	Extremely worried	Extremely worried	Agree	Agree	Agree	Agree	Disagree	Agree
341	prospective	27	18-39 years	male	No		Employed	Federal Diploma	No	notalone	No	No	6'000 - 12'0000	Contacted by direct contact	1	0	0	0	0	0	Yes	Well informed	Yes	Easy	Very easy	Easy	Easy	Easy	Very easy	Easy	Easy	Easy	Very easy
342	prospective	78	65+ years	female	Yes	Very Severe	Retired	Higher technical school or college	No	notalone	No	No	<6'000	Contacted by direct contact	1	0	1	0	0	0	Yes	Well informed	Yes	Very easy
343	prospective	53	40-64 years	male	Yes	Mild	Self-employed	University	Yes	notalone	Yes	Yes	>12'000	Symptoms	0	0	0	0	0	1	Yes	Very well informed	Yes	Easy	Easy	Very easy	Very easy	Very easy	Very easy	Very easy	Very easy	Very easy	Very easy	Not at all	Not at all	Not at all		Worried	Not at all	Not at all	Not at all	Very worried	Not at all	Strongly disagree	Strongly disagree	Strongly disagree	Partly	Strongly disagree	Disagree
344	prospective	55	40-64 years	male	Yes	Mild	Employed	Federal Diploma	Yes	notalone	No	No	<6'000	Symptoms	1	0	0	0	0	0	Yes	Very well informed	Yes	Easy	Easy	Difficult	Very easy	Very easy	Difficult	Neither	Easy	Easy	Very easy
345	retrospective	64	40-64 years	male	Yes	Mild	Employed	Higher technical school or college	Yes	notalone	No	No	<6'000	Employer/School/Military	1	0	0	0	0	0	Yes	Well informed	Yes	Easy	Easy				Very easy					Not at all	Not at all	Not at all	Not at all	Not at all	Not at all	Not at all	Not at all	Worried	Not at all	Strongly disagree	Strongly disagree	Strongly disagree	Partly	Strongly disagree	Strongly disagree
346	retrospective	52	40-64 years	female	Yes	Very Severe	Employed	Higher technical school or college	No	notalone	Yes	No	6'000 - 12'0000	Symptoms	1	0	1	0	0	0	Yes	Very well informed	Yes	Easy										A little	Not at all	A little	A little	A little	Not at all	Not at all	Worried	Very worried	Very worried	Strongly disagree	Strongly disagree	Disagree	Partly	Agree	Agree
347	prospective	44	40-64 years	male	Yes	Moderate	Employed	University	No	notalone	Yes	No		Symptoms	1	0	0	0	0	0	Yes	Very well informed	Yes	Easy	Very easy	Easy	Easy	Easy	Very easy	Very easy	Very easy	Neither		Not at all	Not at all	Not at all	Not at all	A little	Not at all	Not at all	Not at all	Very worried	Not at all	Disagree	Agree	Disagree	Agree	Partly	Partly
348	retrospective	27	18-39 years	female	Yes	Moderate	Employed	Higher technical school or college	No	notalone	No	No	<6'000	Symptoms	0	0	0	0	0	1	Yes	Very well informed	Yes	Very easy	Very easy							Very difficult		Not at all	Not at all	Not at all	Not at all	Worried	Not at all	Not at all	Not at all	A little	A little	Strongly disagree	Strongly disagree	Agree	Agree	Strongly disagree	Strongly disagree
349	retrospective	39	18-39 years	female						alone	No				0	0	0	0	0	0
350	prospective	58	40-64 years	female	Yes	Moderate	Employed	Federal Diploma	No	notalone	No	No	6'000 - 12'0000	Symptoms	1	0	0	0	0	0	Yes	Very well informed	Yes	Very easy	Very easy	Very easy	Very easy	Very easy	Very easy	Neither	Very easy	Neither	Very easy	Not at all	Not at all	Not at all	Not at all	Worried	Not at all	Not at all	Not at all	Very worried	Very worried	Partly	Agree	Partly	Agree	Strongly disagree	Strongly disagree
351	prospective	79	65+ years	female	Yes	Moderate	Retired	Federal Diploma	No	alone	No	No	<6'000	Symptoms	1	0	0	0	0	0	Yes	Well informed	Yes	Very easy	Very easy	Very easy	Very easy	Very easy	Very easy	Very easy	Very easy	Very easy
352	prospective	45	40-64 years	male	Yes	Severe	Employed	University	No	alone	No	No	6'000 - 12'0000	Symptoms	1	0	0	0	0	0	Yes	Very well informed	Yes	Very easy	Very easy	Very easy						Very easy		A little	A little	Not at all	Not at all	Not at all	Not at all	Not at all	A little	Very worried	Very worried	Strongly disagree	Strongly disagree	Strongly disagree	Partly	Strongly disagree	Partly
353	prospective	65	65+ years	male	Yes	Very Severe	Retired	Federal Diploma	Yes	notalone	No	Yes	6'000 - 12'0000	Symptoms	1	0	0	0	0	0	Yes	Well informed	Yes	Easy	Easy	Neither	Easy	Easy	Easy	Easy	Easy	Easy	Difficult	A little	Worried	A little	Worried	Very worried	Not at all	Not at all	Very worried	Extremely worried	Extremely worried	Strongly disagree	Strongly disagree	Disagree	Agree	Disagree	Disagree
354	prospective	41	40-64 years	male	No		Employed	Higher technical school or college	No	notalone	No	Yes	6'000 - 12'0000	Hospital/GP other reason	1	0	0	0	0	0	Yes	Well informed	Yes	Easy	Easy	Very difficult	Easy	Easy	Easy	Easy	Easy	Easy	Very difficult	Extremely worried	Extremely worried	Worried	Very worried	A little	Not at all	Not at all	Very worried	Extremely worried	Extremely worried	Strongly disagree	Disagree	Strongly disagree	Strongly disagree	Partly	Strongly disagree
355	prospective	25	18-39 years	male	No		Education	Federal Diploma	No	notalone	No	No	<6'000	Contacted by officials	1	0	0	0	0	0	Yes	Well informed	Yes	Difficult	Easy	Difficult	Very easy	Very easy	Easy	Neither	Difficult	Neither	Very easy	Very worried	Very worried	Very worried	A little	Worried	Not at all	Not at all	Not at all	Worried	A little	Disagree	Disagree	Disagree	Partly	Partly	Disagree
356	prospective	33	18-39 years	female	Yes	Moderate	Employed	University	No	notalone	No	No	6'000 - 12'0000	Symptoms	1	0	0	0	0	0	Yes	Very well informed	Yes	Easy	Very easy	Very easy	Very easy	Very easy	Very easy	Very easy	Very easy	Very easy	Very easy	Not at all	Not at all	Not at all	A little	Not at all	Not at all	Not at all	Not at all	Very worried	Very worried	Strongly disagree	Strongly disagree	Strongly disagree	Strongly disagree	Strongly disagree	Strongly disagree
357	prospective	25	18-39 years	female	Yes	Severe	Employed	Federal Diploma	No	notalone	No	No	6'000 - 12'0000	Contacted by direct contact	1	0	0	0	0	0	Yes	Very well informed	Yes	Very easy	Very easy	Very easy						Difficult		Not at all	Very worried	Very worried	Very worried	Very worried	Not at all	Not at all	A little	Worried	Worried	Disagree	Disagree	Disagree	Disagree	Disagree	Disagree
358	prospective	29	18-39 years	female	Yes	Mild	Employed	Higher technical school or college	No	notalone	No	Yes	6'000 - 12'0000	Symptoms	1	0	0	0	0	0	Yes	Very well informed	Yes	Very easy	Very easy	Easy	Very easy	Easy	Very easy	Easy	Very easy	Very easy	Difficult	A little	Worried	A little	Not at all	Very worried	Not at all	Not at all	A little	Very worried	Extremely worried	Strongly disagree	Strongly disagree	Strongly disagree	Strongly agree	Disagree	Agree
359	prospective	43	40-64 years	male	Yes	Mild	Employed	University	Yes	notalone	Yes	No	>12'000	Symptoms	1	0	0	0	0	0	Yes	Very well informed	Yes	Very easy	Very easy	Very easy	Very easy	Very easy	Very easy	Easy	Easy	Easy	Very easy	Not at all	Not at all	Worried	Not at all	Not at all	Not at all	Not at all	Not at all	Very worried	Extremely worried	Strongly disagree	Strongly disagree	Strongly disagree	Strongly disagree	Strongly disagree	Partly
360	prospective	20	18-39 years	male	Yes	Mild	Education	Federal Diploma	No	notalone	No	No	<6'000	Symptoms	1	0	0	0	0	0	Yes	Very well informed	Yes	Very easy	Easy	Easy	Easy	Easy	Easy	Easy	Neither	Neither	Very easy	Not at all	Not at all	Not at all	Not at all	Very worried	Not at all	Not at all	Not at all	Extremely worried	Extremely worried	Disagree	Disagree	Disagree	Agree	Disagree	Disagree
361	retrospective	40	40-64 years	male	Yes	Moderate	Employed	Higher technical school or college	No	alone	No	No	6'000 - 12'0000	Symptoms	1	0	0	0	0	0	Yes	Well informed	Yes	Difficult	Very easy									Worried	A little	A little	Worried	Worried	Not at all	Not at all	Worried	A little	A little	Partly	Partly	Partly	Partly	Partly	Partly
362	prospective	29	18-39 years	male	No		Employed	Federal Diploma	No	alone	No	No	6'000 - 12'0000	Contacted by direct contact	1	0	0	0	0	0	Yes	Well informed	No	Difficult	Easy	Very easy	Easy	Very easy	Very easy	Very easy	Very easy	Very easy	Very easy	Very worried	Worried	Worried	Worried	Worried	Very worried	Worried	Worried	Extremely worried	Extremely worried	Disagree	Disagree	Strongly disagree	Strongly disagree	Strongly disagree	Strongly disagree
363	retrospective	59	40-64 years	female	Yes	Severe	Employed	Federal Diploma	No	alone	No	No	6'000 - 12'0000	Symptoms	1	0	0	0	0	0	Yes	Well informed	Yes	Easy	Easy		Very easy					Easy		Not at all	Not at all	Not at all	Not at all	Worried	Not at all	Not at all	Not at all	Extremely worried	Extremely worried	Disagree	Disagree	Disagree	Agree	Partly	Disagree
364	retrospective	36	18-39 years	male	Yes	Severe	Employed	Federal Diploma	No	notalone	Yes	No	6'000 - 12'0000	Symptoms	1	0	0	0	0	0	Yes	Well informed	Yes	Difficult	Difficult	Difficult	Difficult	Difficult	Difficult	Difficult	Difficult	Difficult	Very easy	Very worried	A little	Very worried	A little	Very worried	Very worried	Very worried	Very worried	Extremely worried	Extremely worried	Disagree	Disagree	Agree	Partly	Agree	Strongly agree
365	prospective	45	40-64 years	male	Yes	Moderate	Employed	University	Yes	notalone	Yes	No	>12'000	Symptoms	1	0	0	0	0	0	Yes	Well informed	Yes	Very easy	Very easy	Very easy	Very easy	Very easy	Very easy	Very easy	Very easy	Very easy	Very easy	Not at all	Not at all	Not at all	Not at all	A little	Not at all	Not at all	Not at all	Not at all	Not at all	Partly	Partly	Disagree	Partly	Strongly disagree	Strongly disagree
366	prospective	48	40-64 years	male	No		Self-employed	University	Yes	notalone	Yes	No	>12'000	Contacted by direct contact	1	0	0	0	0	0	Yes	Well informed	Yes	Easy	Very easy	Easy								Not at all	Not at all	A little	Not at all	Worried	Not at all	Not at all	Not at all	Worried	A little	Agree	Disagree	Disagree	Agree	Strongly disagree	Partly
367	prospective	66	65+ years	male	Yes	Mild	Retired	Federal Diploma	No	notalone	No	No	6'000 - 12'0000	Symptoms	1	0	0	0	0	0	Yes	Very well informed	Yes	Easy	Very easy									Not at all	A little	Not at all	Not at all	A little	Not at all	Not at all	A little	Not at all	A little	Agree	Disagree	Partly	Agree	Agree	Disagree
368	prospective	66	65+ years	female						alone	No				0	0	0	0	0	0
369	prospective	24	18-39 years	female	Yes	Moderate	Employed	Higher technical school or college	No	notalone	No	No	6'000 - 12'0000	Symptoms	1	0	0	0	0	0	Yes	Very well informed	Yes	Easy	Very easy	Very easy	Very easy	Very easy	Very easy	Very easy				Worried	Worried	Not at all	A little	Very worried	Not at all	Not at all	Not at all	Very worried	Very worried	Disagree	Disagree	Disagree	Agree	Agree	Partly
370	retrospective	32	18-39 years	male	Yes	Severe	Employed	Higher technical school or college	No	notalone	No	No	>12'000	Symptoms	1	0	0	0	0	0	Yes	Well informed	Yes	Easy	Easy	Neither		Easy					Easy	Not at all	Worried	Worried	A little	Worried	A little	A little	Not at all	Very worried	Very worried	Agree	Disagree	Disagree	Disagree	Agree	Disagree
371	prospective	55	40-64 years	male	Yes	Severe	Employed	Higher technical school or college	Yes	notalone	No	Yes	>12'000	Contacted by direct contact	1	0	0	0	0	0	Yes	Very well informed	Yes	Very easy	Very easy	Very easy	Very easy	Very easy	Very easy	Very easy	Very easy	Very easy	Very easy	Not at all	Not at all	Not at all	Not at all	A little	Not at all	Not at all	Not at all	Worried	Worried	Disagree	Agree	Disagree	Strongly agree	Strongly agree	Strongly agree
372	retrospective	30	18-39 years	male	Yes	Moderate	Employed	University	No	notalone	No	No	6'000 - 12'0000	Precausion	1	0	0	0	0	0	Yes	Well informed	Yes	Easy	Very easy				Easy	Easy				Not at all	Not at all	Not at all	Not at all	Worried	Not at all	Not at all	Not at all	A little	A little	Strongly disagree	Strongly disagree	Strongly disagree	Strongly disagree	Strongly disagree	Strongly disagree
373	retrospective	38	18-39 years	male	Yes	Mild	Retired	None or mandatory school	No	notalone	No	No	<6'000	Symptoms	1	0	0	0	0	0	Yes	Well informed	Yes	Easy	Easy	Easy	Easy	Easy	Easy	Easy	Very easy	Easy		Not at all	Not at all	Not at all	Not at all	Not at all	Not at all	Not at all	A little	Very worried	Very worried	Disagree	Agree	Disagree	Disagree	Disagree	Strongly disagree
374	retrospective	70	65+ years	female	Yes	Mild	Retired	Federal Diploma	Yes	notalone	No	No	<6'000	Symptoms	1	0	0	0	0	0	Yes	Very well informed	Yes	Easy	Easy	Difficult	Neither	Easy	Easy	Easy	Easy	Very difficult		A little	A little	Worried	Very worried	Worried	Not at all	Not at all	Not at all	Not at all	Not at all	Disagree	Agree	Disagree	Strongly agree	Disagree	Strongly disagree
375	prospective	33	18-39 years	male	Yes	Mild	Employed	University	No	notalone	No	No	>12'000	Symptoms	1	0	0	0	0	0	Yes	Very well informed	No	Very easy	Very easy	Very easy	Very easy	Very easy	Very easy	Very easy	Very easy	Easy		A little	Not at all	A little	Not at all	Not at all	Not at all	Not at all	A little	Extremely worried	Extremely worried	Agree	Partly	Agree	Strongly agree	Partly	Agree
376	prospective	63	40-64 years	male	Yes	Moderate	Retired	University	No	alone	No	No	6'000 - 12'0000	Contacted by direct contact	1	0	0	0	0	0	Yes	Well informed	Yes	Neither	Easy	Difficult	Easy	Very easy	Very easy	Neither	Neither	Difficult	Very easy	Extremely worried	Very worried	Not at all	A little	Worried	Not at all	Not at all	A little	Very worried	Worried	Strongly disagree	Strongly disagree	Partly	Agree	Disagree	Strongly disagree
377	prospective	73	65+ years	male	Yes	Moderate	Retired	Federal Diploma	Yes	alone	No	No	<6'000	Symptoms	1	0	0	0	0	0	Yes	Well informed	Yes	Easy	Easy	Easy	Easy	Easy	Easy	Easy	Easy	Easy	Easy	Not at all	Not at all	Not at all	Not at all	A little	Not at all	Not at all	A little	Worried	Worried	Partly	Partly	Strongly disagree	Disagree	Partly	Strongly disagree
378	prospective	61	40-64 years	female	Yes	Moderate	Employed	Federal Diploma	Yes	alone	No	No	>12'000	Travel	1	0	0	0	0	0	Yes	Very well informed	Yes	Easy	Easy						Very easy	Very easy		Not at all	Not at all	Not at all	Not at all	Not at all	Not at all	Not at all	Not at all	Extremely worried	Extremely worried	Strongly disagree	Strongly disagree	Strongly disagree	Partly	Partly	Partly
379	prospective	61	40-64 years	female	Yes	Moderate	Self-employed	Higher technical school or college	No	notalone	No	No	>12'000	Contacted by direct contact	0	0	0	0	0	1	Yes	Poorly informed	Yes	Difficult	Very easy	Difficult	Very easy	Very easy	Very easy	Very easy	Very easy	Easy	Very easy	Worried	Worried	Not at all	Not at all	Worried	Not at all	Not at all	A little	Very worried	Worried	Disagree	Disagree	Partly	Agree	Agree	Disagree
380	retrospective	37	18-39 years	female	Yes	Very Severe	Employed	Federal Diploma	No	notalone	Yes	No		Symptoms	1	0	0	0	0	0	Yes	Neither poorly nor well informed	No	Difficult	Very easy						Easy	Easy		Not at all	Not at all	A little	Not at all	Not at all	Not at all	Not at all	Worried	Extremely worried	Extremely worried	Partly	Disagree	Agree	Strongly agree	Partly	Agree
381	prospective	40	40-64 years	male	Yes	Severe	Self-employed	Higher technical school or college	No	notalone	Yes	No	>12'000	Symptoms	1	0	0	0	0	0	Yes	Very well informed	Yes	Very easy	Very easy		Very easy	Very easy	Difficult	Neither	Neither	Neither		Not at all	Extremely worried	Worried	Extremely worried	Extremely worried	Not at all	A little	Not at all	Worried	A little	Strongly disagree	Agree	Strongly disagree	Strongly disagree	Strongly disagree	Strongly disagree
382	prospective	48	40-64 years	female	Yes	Moderate				alone	No			Symptoms	0	0	0	0	0	0
383	prospective	59	40-64 years	female	Yes	Severe	Employed	Federal Diploma	No	notalone	No	Yes	6'000 - 12'0000	Symptoms	1	0	0	0	0	0	Yes	Well informed	Yes	Very easy	Very easy								Difficult	Not at all	Not at all	Not at all	A little	A little	Not at all	Not at all	Not at all	Worried	Worried	Partly	Partly	Disagree	Agree	Partly	Partly
384	prospective	65	65+ years	female	No		Self-employed	Federal Diploma	Yes	notalone	No	No		Travel	1	0	0	0	0	0	Yes	Well informed	Yes	Easy	Easy					Easy	Easy	Easy		A little	A little	Not at all	A little	Not at all	A little	Worried	Not at all	Not at all	Worried	Strongly disagree	Agree	Strongly disagree	Agree	Strongly disagree	Strongly disagree
385	retrospective	52	40-64 years	male	Yes	Moderate	Employed	University	No	notalone	No	No	>12'000	Symptoms	1	0	0	0	0	0	Yes	Well informed	Yes	Easy	Very easy	Very difficult			Difficult	Easy	Difficult	Difficult		Not at all	Not at all	Not at all	Not at all	Worried	Not at all	Not at all	Not at all	Worried	Very worried	Partly	Partly	Disagree	Strongly disagree	Agree	Agree
386	retrospective	73	65+ years	male	Yes	Severe	Retired	Federal Diploma	Yes	notalone	No	No		Symptoms	1	0	0	0	0	0	No	Very well informed	Yes	Very easy	Very easy	Very easy	Very easy	Very easy	Very easy	Very easy	Very easy	Very easy	Very easy	Not at all	Not at all	Not at all	Not at all	Not at all	Not at all	Not at all	Not at all	Not at all	A little	Strongly disagree	Agree	Strongly disagree	Strongly agree	Strongly disagree	Strongly disagree
387	prospective	31	18-39 years	female	Yes	Moderate	Employed	Higher technical school or college	No	notalone	No	No	6'000 - 12'0000	Symptoms	1	0	0	0	0	0	Yes	Well informed	Yes	Difficult	Easy									Very worried	Very worried	A little	A little	Worried			Not at all	Extremely worried	Extremely worried	Disagree	Disagree	Disagree	Strongly agree	Disagree	Partly
388	prospective	28	18-39 years	female	Yes	Moderate	Employed	Federal Diploma	Yes	notalone	No	No	6'000 - 12'0000	Symptoms	1	0	0	0	0	0	Yes	Well informed	Yes	Easy	Very easy									Not at all	Not at all	Not at all	Not at all	Worried	Not at all	Not at all	Not at all	Worried	Very worried	Strongly disagree	Partly	Disagree	Agree	Strongly disagree	Disagree
389	prospective	77	65+ years	male	No		Retired	Federal Diploma	No	notalone	No	No	>12'000	Contacted by direct contact	1	0	0	0	0	0	Yes	Neither poorly nor well informed	Yes	Easy
390	retrospective	74	65+ years	female	Yes	Severe	Retired	None or mandatory school	Yes	notalone	No	No	6'000 - 12'0000	Other	1	0	1	0	0	0	Yes	Neither poorly nor well informed	Yes	Neither										Worried			Very worried					Very worried	Extremely worried
391	prospective	31	18-39 years	male	Yes	Moderate	Employed	Federal Diploma	No	notalone	No	No	6'000 - 12'0000	Symptoms	1	0	0	0	0	0	Yes	Well informed	Yes	Neither	Difficult	Very difficult	Very difficult	Very difficult	Very difficult	Very difficult	Very difficult	Very difficult	Very easy
392	retrospective	46	40-64 years	male	Yes	Moderate	Employed	Higher technical school or college	Yes	notalone	Yes	No	>12'000	Symptoms	1	0	0	0	0	0	Yes	Well informed	Yes	Neither	Easy	Neither	Easy		Easy	Neither	Neither	Easy		Worried	A little	Very worried	A little	A little	Not at all	Not at all	Not at all	Very worried	Worried	Disagree	Partly	Disagree	Agree	Disagree	Disagree
393	retrospective	31	18-39 years	female	Yes	Severe	Employed	University	Yes	notalone	No	Yes	6'000 - 12'0000	Symptoms	1	0	0	0	0	0	Yes	Very well informed	Yes	Very easy	Easy	Very easy	Neither	Neither	Easy	Easy	Neither	Easy	Very difficult	Not at all	Not at all	Worried	Not at all	Extremely worried	Not at all	Not at all	Extremely worried	Extremely worried	Extremely worried	Strongly agree	Strongly agree	Strongly agree	Strongly agree	Partly	Strongly disagree
394	prospective	57	40-64 years	female	No		Employed	Higher technical school or college	Yes	notalone	No	No	<6'000	Contacted by direct contact	1	0	0	0	0	0	Yes	Very well informed	Yes	Neither	Easy	Difficult	Very easy	Very easy	Very easy	Very easy	Very easy	Very easy	Very easy	A little	Very worried	Extremely worried	Extremely worried	Very worried			Not at all	Extremely worried	Extremely worried	Strongly disagree	Strongly agree	Strongly disagree	Strongly agree	Strongly disagree	Strongly disagree
395	prospective	68	65+ years	male	Yes	Moderate	Retired	Higher technical school or college	No	notalone	No	No	<6'000	Symptoms	1	0	0	0	0	0	No	Well informed	No	Easy	Easy	Easy	Easy	Easy	Easy	Easy	Neither	Easy
396	prospective	47	40-64 years	male	Yes	Moderate	Employed	Higher technical school or college	No	notalone	Yes	No	>12'000	Symptoms	1	0	0	0	0	0	Yes	Well informed	Yes	Difficult	Easy	Difficult	Difficult	Difficult	Easy	Easy	Easy	Easy		A little	Not at all	Not at all	Not at all	Not at all	Not at all	Not at all	A little	Worried	Worried	Strongly disagree	Partly	Strongly disagree	Agree	Disagree	Partly
397	prospective	50	40-64 years	female	Yes	Moderate	Without Work	Federal Diploma	Yes	notalone	Yes	Yes	6'000 - 12'0000	Contacted by direct contact	1	0	0	0	0	0	Yes	Neither poorly nor well informed	Yes	Difficult	Very easy	Easy	Very easy		Easy	Very easy	Very easy		Neither	Worried	Worried	Not at all	Worried	Very worried			Extremely worried	Extremely worried	Extremely worried	Strongly disagree	Strongly disagree	Strongly disagree	Partly	Strongly disagree	Strongly disagree
398	prospective	42	40-64 years	female	Yes	Mild	Employed	University	No	notalone	Yes	No	<6'000	Symptoms	1	0	0	0	0	0	Yes	Well informed	Yes	Difficult	Easy		Easy	Neither	Difficult	Neither	Easy	Difficult		Not at all	A little	A little	A little	A little	Not at all	Not at all	Not at all	Worried	A little	Partly	Partly	Agree	Agree	Agree	Disagree
399	prospective	22	18-39 years	male	Yes	Moderate	Education	Federal Diploma	No	notalone	Yes	No	>12'000	Symptoms	1	0	0	0	0	0	Yes	Very well informed	Yes	Easy	Very easy	Easy	Very easy	Difficult	Very easy	Very easy	Very easy	Difficult		A little	A little	A little	Not at all	Worried	Not at all	Not at all	A little	Worried	A little	Strongly disagree	Strongly disagree	Strongly disagree	Partly	Strongly disagree	Strongly disagree
400	prospective	72	65+ years	female	Yes	Mild	Retired	Higher technical school or college	Yes	alone	No	No	6'000 - 12'0000	Contacted by direct contact	1	0	0	0	0	0	Yes	Neither poorly nor well informed	Yes	Neither		Easy								A little	Very worried	Worried	Worried	Very worried				Extremely worried	Extremely worried	Strongly disagree			Agree	Strongly agree	Strongly agree
401	retrospective	46	40-64 years	male	No		Self-employed	University	No	notalone	Yes	Yes	>12'000	Contacted by direct contact	1	0	0	0	0	0	Yes	Well informed	Yes		Difficult	Difficult	Difficult	Difficult	Difficult	Difficult	Difficult	Difficult	Difficult	Worried	A little	A little	Not at all	Worried	Not at all	Not at all	Not at all	A little	A little
402	retrospective	30	18-39 years	male	Yes	Mild	Employed	Higher technical school or college	No	notalone	No	No	<6'000	Symptoms	1	0	0	0	0	0	Yes	Well informed	Yes	Neither	Very easy	Easy	Very easy	Very easy	Easy	Easy	Easy	Neither	Very easy	A little	Worried	A little	Not at all	Very worried	Not at all	Not at all	Not at all	Very worried	Worried	Disagree	Strongly disagree	Disagree	Strongly disagree	Partly	Partly
403	prospective	56	40-64 years	female	Yes	Moderate	Employed	Federal Diploma	Yes	alone	No	No	6'000 - 12'0000	Symptoms	1	0	0	0	0	0	Yes	Very well informed	Yes	Neither	Very easy					Neither	Very easy	Neither		A little	A little	Not at all	Not at all	Worried	Not at all	Not at all	Not at all	Worried	Worried	Disagree	Disagree	Disagree	Partly	Disagree	Disagree
404	prospective	72	65+ years	female	Yes	Moderate	Retired	Federal Diploma	Yes	notalone	No	No	<6'000	Hospital/GP other reason	1	0	0	0	0	0	Yes	Very well informed	Yes	Neither										A little	Worried	A little		Worried	Not at all	Not at all	Very worried	Very worried	Extremely worried	Disagree	Agree	Disagree	Strongly agree	Partly	Strongly agree
405	prospective	73	65+ years	female	No		Retired	Federal Diploma	Yes	alone	No	Yes	6'000 - 12'0000	Contacted by direct contact	1	0	0	0	0	0	Yes	Very well informed	Yes	Easy	Very easy		Very easy		Very easy	Very easy	Very easy			Not at all	A little	A little	Not at all	Not at all	Not at all	Not at all	A little	Very worried	Very worried	Disagree	Partly	Disagree	Partly	Disagree	Disagree
406	prospective	53	40-64 years	male	Yes	Moderate	Without Work	Federal Diploma	Yes	notalone	No	Yes	6'000 - 12'0000	Symptoms	1	0	0	0	0	0	Yes	Very well informed	Yes	Very easy	Very easy	Very easy	Very easy	Very easy	Very easy	Very easy	Very easy	Neither	Difficult
407	prospective	46	40-64 years	male	Yes	Mild	Employed	University	Yes	notalone	No	No	6'000 - 12'0000	Contacted by officials	1	0	0	0	0	0	Yes	Well informed	No	Easy	Easy									Worried	Worried	Not at all	A little	A little	Not at all	A little	Not at all	Worried	A little	Disagree	Disagree	Partly	Partly	Disagree	Agree
408	prospective	33	18-39 years	female	Yes	Moderate	Employed	University	No	notalone	No	No	>12'000	Contacted by direct contact	1	0	0	0	0	0	Yes	Very well informed	Yes	Neither	Very easy	Easy	Very easy	Easy	Very easy	Easy	Very easy	Very easy	Very easy	Not at all	Not at all	A little	A little	A little	Not at all	Not at all	Not at all	Not at all	Not at all	Strongly disagree	Strongly disagree	Disagree	Partly	Partly	Strongly disagree
409	prospective	54	40-64 years	female	Yes	Severe	Employed	University	No	notalone	No	Yes	>12'000	Symptoms	1	0	0	0	0	0	Yes	Very well informed	Yes	Neither	Easy									Not at all	Worried	Not at all	A little	Worried	Not at all	Not at all	Not at all	A little	A little	Strongly disagree	Strongly disagree	Strongly disagree	Disagree	Strongly disagree	Partly
410	retrospective	20	18-39 years	female	No		Employed	Federal Diploma	No	notalone	Yes	Yes	6'000 - 12'0000	Employer/School/Military	1	0	0	0	0	0	Yes	Very well informed	Yes	Neither	Very easy	Neither	Very easy		Easy	Very easy	Neither	Neither		Worried	A little	Not at all	Not at all	Not at all	Not at all	Not at all	Not at all	Extremely worried	Extremely worried	Strongly disagree	Strongly disagree	Strongly disagree	Partly	Strongly disagree	Strongly disagree
411	prospective	24	18-39 years	female	Yes	Mild	Employed	University	No	alone	No	No	6'000 - 12'0000	Contacted by direct contact	1	0	0	0	0	0	No	Very well informed	Yes	Very easy	Easy	Very easy	Very easy		Very easy	Easy	Very easy	Easy	Very easy	A little	A little	Not at all	Not at all	Worried	Not at all	Not at all	Worried	Very worried	Worried	Strongly disagree	Strongly disagree	Strongly disagree	Agree	Strongly disagree	Strongly disagree
412	retrospective	57	40-64 years	male	Yes	Mild	Employed	Federal Diploma	Yes	notalone	Yes	No	>12'000	Symptoms	1	0	0	0	0	0	Yes	Very well informed	Yes	Easy	Easy	Neither	Easy	Easy	Easy	Easy	Easy	Easy		Not at all	Not at all	Not at all	Not at all	Not at all	Not at all	Not at all	Not at all	Very worried	Very worried	Agree	Agree	Agree	Agree	Agree	Agree
413	prospective	67	65+ years	female	No		Retired	University	Yes	notalone	No	Yes	6'000 - 12'0000	Contacted by direct contact	1	0	0	0	0	0	Yes	Well informed	Yes	Easy	Easy	Very difficult	Very difficult		Easy	Very difficult	Very difficult	Difficult	Very difficult	Not at all	Not at all	Not at all	Not at all	Not at all	Not at all	Not at all	Not at all	Not at all	A little	Partly	Agree	Partly	Agree	Partly	Partly
414	prospective	46	40-64 years	male	Yes	Moderate	Employed	Higher technical school or college	No	notalone	Yes	Yes	>12'000	Contacted by officials	1	0	0	0	0	0	Yes	Well informed	Yes	Difficult	Easy	Easy	Easy	Easy	Easy	Easy	Easy		Easy	Worried	A little	Not at all	Not at all	Worried	Not at all	Not at all	Not at all	A little	A little	Disagree	Disagree	Disagree	Partly	Disagree	Partly
415	retrospective	24	18-39 years	female	Yes	Moderate	Education	University	No	notalone	No	No	<6'000	Symptoms	1	0	0	0	0	0	Yes	Very well informed	Yes	Easy	Easy	Easy	Easy	Easy	Easy	Neither	Very easy	Neither		Worried	A little	A little	Not at all	Worried	Not at all	Not at all	Not at all	Very worried	Very worried	Disagree	Partly	Partly	Agree	Disagree	Disagree
416	prospective	49	40-64 years	male	Yes	Severe	Self-employed	University	Yes	notalone	Yes	Yes	>12'000	Symptoms	1	0	0	0	0	0	Yes	Well informed	Yes	Easy										Not at all	Not at all	Not at all	Not at all	Not at all	Not at all	Not at all	Not at all	Very worried	Very worried	Strongly disagree	Strongly disagree	Strongly disagree	Agree	Strongly disagree	Strongly disagree
417	prospective	52	40-64 years	female	Yes	Mild	Employed	Federal Diploma	No	notalone	No	No	>12'000	Symptoms	1	0	0	0	0	0	Yes	Very well informed	Yes	Very easy	Very easy	Difficult	Very easy	Very easy	Easy	Easy	Easy	Easy		Extremely worried	Worried	Not at all	Not at all	Worried	Not at all	Not at all	A little	Not at all	Worried	Agree	Agree	Agree	Agree	Agree	Agree
418	prospective	49	40-64 years	male	Yes	Mild	Employed	Federal Diploma	No	notalone	No	No	>12'000	Symptoms	1	0	0	0	0	0	No	Very well informed	Yes	Very easy	Very easy				Easy	Difficult				Not at all	Not at all	Not at all	Not at all	Not at all	Not at all	Not at all	Not at all	Worried	Worried	Disagree	Disagree	Disagree	Disagree	Agree	Disagree
419	prospective	73	65+ years	male	Yes	Moderate	Retired	Federal Diploma	Yes	notalone	No	Yes	6'000 - 12'0000	Symptoms	1	0	0	0	0	0	Yes	Well informed	Yes	Neither	Easy	Easy	Easy		Easy	Difficult	Difficult	Difficult	Very difficult	Not at all	A little	A little	Not at all	Very worried	Not at all	Not at all	Not at all	Worried	Worried	Disagree	Partly	Partly	Agree	Partly	Strongly disagree
420	prospective	85	65+ years	female	Yes	Severe	Retired	None or mandatory school	Yes	alone	No	No	<6'000	Symptoms	1	0	0	0	0	0	Yes	Very well informed	Yes	Very easy	Very easy	Very easy	Easy		Very easy	Easy	Very easy	Very easy		Not at all	Not at all	Not at all	Not at all	Not at all		Not at all	Not at all	Very worried	Very worried	Strongly disagree	Strongly disagree	Strongly disagree	Agree	Agree
421	prospective	62	40-64 years	female	No		Employed	Federal Diploma	No	notalone	No	No	<6'000	Contacted by direct contact	1	0	0	0	0	0	Yes	Well informed	Yes	Very easy	Very easy	Very easy								Not at all	Not at all	Not at all	Not at all	Not at all	Not at all	Not at all	Not at all	Extremely worried	Extremely worried		Disagree	Agree	Strongly agree	Strongly agree	Agree
422	prospective	50	40-64 years	male	Yes	Mild	Employed	University	Yes	alone	No	No	>12'000	Symptoms	1	0	0	0	0	0	Yes	Very well informed	Yes	Very easy	Very easy	Very easy	Very easy	Very easy	Very easy	Very easy	Very easy	Very easy	Very easy	Not at all	Not at all	Not at all	Not at all	Not at all	Not at all	Not at all	Not at all	Extremely worried	Extremely worried	Disagree	Disagree	Disagree	Disagree	Agree	Agree
423	prospective	31	18-39 years	female	Yes	Mild	Employed	Higher technical school or college	No	notalone	No	No	6'000 - 12'0000	Symptoms	1	0	0	0	0	0	Yes	Well informed	Yes	Difficult	Very easy	Very difficult	Easy	Easy	Very easy	Easy	Neither	Neither		Very worried	Very worried	Very worried	Very worried	Not at all	Not at all	Not at all	Not at all	Worried	Extremely worried	Partly	Agree	Disagree	Agree	Agree	Disagree
424	prospective	73	65+ years	male	Yes	Moderate	Retired	Federal Diploma	No	notalone	No	No	6'000 - 12'0000	Symptoms	1	0	0	0	0	0	Yes	Well informed	Yes	Easy	Very easy	Very easy	Very easy	Very easy	Very easy	Very easy	Very easy	Easy		Not at all	A little	Not at all	Worried	Very worried			Not at all	A little	A little	Agree	Partly	Partly	Partly	Partly	Disagree
425	prospective	48	40-64 years	male	Yes	Severe	Employed	University	Yes	notalone	Yes	No	>12'000	Symptoms	1	0	0	0	0	0	Yes	Very well informed	No	Very easy	Very easy	Very easy	Very easy	Very easy	Easy	Difficult	Very easy	Very easy	Very easy	Not at all	Not at all	Not at all	A little	Very worried	Not at all	Not at all	Not at all	Worried	Very worried	Strongly disagree	Strongly disagree	Strongly disagree	Agree	Strongly disagree	Strongly disagree
426	prospective	70	65+ years	male	No		Retired	Higher technical school or college	No	notalone	No	No	6'000 - 12'0000	Precausion	1	0	0	0	0	0	Yes	Well informed	Yes	Very easy	Very easy	Easy	Easy	Easy	Easy	Easy	Easy	Easy	Easy	A little	Worried	A little	Worried	Very worried	Not at all	Not at all	Not at all	A little	A little	Strongly disagree	Strongly disagree	Strongly disagree	Partly	Strongly disagree	Strongly disagree
427	retrospective	31	18-39 years	female	Yes	Severe	Employed	Higher technical school or college	No	notalone	No	Yes	6'000 - 12'0000	Symptoms	1	0	0	0	0	0	Yes	Well informed	No	Very easy	Very easy									A little	A little	Not at all	Not at all	Worried	Not at all	Not at all	A little	Very worried	Very worried	Partly	Partly	Partly	Agree	Agree	Strongly agree
428	retrospective	27	18-39 years	female	Yes	Moderate	Employed	Higher technical school or college	No	notalone	No	Yes	<6'000	Symptoms	1	0	0	0	0	0	Yes	Well informed	Yes	Easy	Very easy	Very difficult	Very easy	Very easy	Very difficult	Difficult	Very difficult	Very easy	Very easy	A little	Extremely worried	Extremely worried	Extremely worried	Extremely worried	A little	Extremely worried	A little	Extremely worried	Extremely worried	Partly	Strongly disagree	Strongly disagree	Strongly disagree	Strongly disagree	Strongly disagree
429	retrospective	52	40-64 years	female	Yes	Severe	Employed	Federal Diploma	No	notalone	No	No	6'000 - 12'0000	Contacted by direct contact	1	0	0	0	0	0	Yes	Very well informed	Yes	Very easy	Easy	Easy	Easy	Easy	Easy	Easy	Easy	Easy		Not at all	Not at all	Not at all	Not at all	Worried	Not at all	Not at all	A little	A little	Worried	Disagree	Disagree	Disagree	Strongly agree	Strongly agree
430	prospective	62	40-64 years	male	Yes	Moderate	Self-employed	Federal Diploma	Yes	notalone	No	No	<6'000	Contacted by officials	1	0	0	0	0	0	Yes	Well informed	Yes	Easy	Very easy	Difficult	Very easy	Very easy	Very easy	Difficult	Very easy	Easy	Very easy	Not at all	A little	Not at all	Not at all	A little	Not at all	Not at all	A little	Not at all	A little	Agree	Agree	Agree	Strongly agree	Partly	Agree
431	retrospective	41	40-64 years	female	Yes	Moderate	Employed	University	No	notalone	Yes	No	>12'000	Employer/School/Military	1	0	0	0	0	0	Yes	Very well informed	Yes	Difficult	Easy	Very difficult	Very easy	Very easy	Very easy	Easy	Very easy	Easy		Not at all	Not at all	Not at all	Not at all	A little	Not at all	Not at all	Not at all	Worried	A little	Strongly disagree	Agree	Strongly disagree	Strongly agree	Partly	Strongly disagree
432	prospective	21	18-39 years	female	Yes	Severe	Education	None or mandatory school	No	notalone	No	No	<6'000	Symptoms	1	0	0	0	0	0	Yes	Well informed	No	Neither	Difficult	Difficult	Very easy	Very easy	Very easy	Very easy	Very easy	Very easy	Difficult	Very worried	Very worried	Worried	Very worried	Very worried	Worried	Worried	Worried	Extremely worried	Extremely worried	Strongly disagree	Strongly disagree	Strongly disagree	Strongly disagree	Strongly disagree	Strongly disagree
433	prospective	65	65+ years	male	Yes	Moderate	Retired	University	Yes	notalone	No	Yes	6'000 - 12'0000	Symptoms	1	0	0	0	0	0	Yes	Very well informed	Yes	Neither	Easy	Difficult	Neither	Difficult	Difficult	Neither	Difficult	Difficult	Very difficult
434	prospective	48	40-64 years	male	No		Employed	Federal Diploma	No	notalone	No	No	6'000 - 12'0000	Symptoms	1	0	0	0	0	0	Yes	Very well informed	Yes	Very easy	Very easy	Very easy	Very easy	Very easy	Very easy	Very easy	Very easy	Very easy		Not at all	Not at all	Not at all	Not at all	Worried	Not at all	Not at all	Not at all	Worried	Worried	Agree	Agree	Strongly disagree	Agree	Strongly disagree	Strongly agree
435	prospective	26	18-39 years	male	Yes	Moderate	Employed	Federal Diploma	No	notalone	No	No	6'000 - 12'0000	Symptoms	1	0	0	0	0	0	Yes	Very well informed	Yes	Difficult	Easy	Very difficult	Easy	Neither	Easy	Difficult	Difficult	Difficult	Very easy	Worried	Worried	A little	A little	Very worried	Not at all	Not at all	A little	Very worried	Very worried	Disagree	Disagree	Disagree	Disagree	Disagree	Disagree
436	prospective	59	40-64 years	female	Yes	Moderate	Employed	Federal Diploma	No	notalone	No	Yes	<6'000	Symptoms	1	0	0	0	0	0	Yes	Very well informed	Yes	Difficult	Very easy	Difficult	Easy	Easy	Easy	Easy	Easy	Difficult	Difficult	A little	Worried	A little	Worried	A little	Not at all	Not at all	Not at all	Very worried	Very worried	Partly	Strongly disagree	Disagree	Agree	Disagree	Agree
437	prospective	60	40-64 years	female	No		Employed	Federal Diploma	No	alone	No	No	<6'000	Contacted by direct contact	1	0	0	0	0	0	Yes	Neither poorly nor well informed	Yes	Easy	Very easy	Very easy								A little	A little	A little	Not at all	Not at all	Not at all	Not at all	Not at all	A little	Very worried	Disagree	Disagree	Disagree	Partly	Disagree	Disagree
438	prospective	68	65+ years	male	Yes	Mild	Retired	University	No	notalone	No	No	>12'000	Contacted by direct contact	1	0	0	0	0	0	Yes	Very well informed	Yes	Very easy	Very easy					Very easy				Not at all	Not at all	Not at all	Not at all	Not at all	Not at all	Not at all	Not at all	Not at all	A little	Disagree	Partly	Strongly disagree	Partly	Disagree	Disagree
439	prospective	73	65+ years	male	Yes	Very Severe	Retired	Federal Diploma	Yes	notalone	No	Yes	<6'000	Symptoms	1	0	0	0	0	0	Yes	Very well informed	Yes	Very difficult	Very easy	Very easy	Very easy	Very easy	Very easy	Very easy	Easy	Easy	Difficult
440	prospective	49	40-64 years	male	Yes	Mild	Employed	University	No	notalone	Yes	No	6'000 - 12'0000	Symptoms	1	0	0	0	0	0	Yes	Well informed	Yes	Very easy	Neither	Neither	Neither	Neither	Neither	Neither	Neither	Neither		Not at all	Not at all	Not at all	Not at all	A little	Not at all	Not at all	Not at all	Not at all	Not at all	Agree	Agree	Agree	Partly	Agree	Agree
441	prospective	48	40-64 years	male	Yes	Mild	Employed	Higher technical school or college	No	notalone	No	No	>12'000	Contacted by direct contact	1	0	0	0	0	0	Yes	Very well informed	Yes	Very easy	Very easy	Very easy	Very easy	Very easy	Very easy	Very easy	Very easy	Very easy		Not at all	A little	A little	A little	Extremely worried	Not at all	Not at all	Very worried	Very worried	Very worried	Strongly disagree	Strongly disagree	Strongly disagree	Partly	Strongly disagree	Strongly disagree
442	prospective	53	40-64 years	female	Yes	Moderate	Employed	Federal Diploma	No	notalone	No	No	6'000 - 12'0000	Symptoms	1	0	0	0	0	0	Yes	Very well informed	Yes	Easy	Easy	Easy	Very easy	Very easy	Very easy	Very easy	Very easy	Very easy	Very easy	Not at all	Not at all	Not at all	Not at all	Not at all	Not at all	Not at all	A little	A little	Not at all	Disagree	Agree	Disagree	Agree	Disagree	Disagree
443	prospective	55	40-64 years	female	No		Employed	Federal Diploma	No	notalone	No	No	<6'000	Employer/School/Military	1	0	0	0	0	0	Yes	Very well informed	Yes	Easy	Very easy	Easy	Very easy	Very easy	Very easy	Very easy	Very easy	Very easy		Not at all	Not at all	Not at all	Not at all	Not at all	Not at all	Not at all	Not at all	A little	A little	Disagree	Disagree	Strongly disagree	Partly	Strongly disagree	Disagree
444	retrospective	61	40-64 years	female	Yes	Severe	Self-employed	Higher technical school or college	No	notalone	No	No	<6'000	Symptoms	1	0	0	0	0	0	Yes	Very well informed	Yes	Very easy	Very easy									Not at all	Not at all	Not at all	A little	A little	Not at all	Not at all	A little	Extremely worried	Extremely worried	Disagree	Partly	Strongly agree	Partly	Strongly agree	Strongly agree
445	retrospective	71	65+ years	male	Yes	Very Severe	Retired	University	No	notalone	No	No	6'000 - 12'0000	Symptoms	0	0	1	0	0	0	Yes	Very well informed	Yes	Very easy										Not at all	Not at all	Not at all	Not at all	Not at all	Not at all	Not at all	Not at all	Not at all	Extremely worried	Strongly disagree	Strongly disagree	Strongly disagree	Strongly disagree	Strongly disagree	Strongly disagree
446	prospective	29	18-39 years	female	Yes	Mild	Education	University	No	notalone	No	No	<6'000	Symptoms	1	0	0	0	0	0	Yes	Well informed	Yes	Easy	Very easy	Difficult	Easy		Difficult	Easy	Very difficult	Neither	Very easy	A little	Very worried	Very worried	Not at all	Worried	Not at all	Not at all	Not at all	Very worried	Very worried	Strongly disagree	Strongly disagree	Strongly disagree	Strongly disagree	Disagree	Agree
447	prospective	76	65+ years	male	No		Retired	Higher technical school or college	No	notalone	No	No	6'000 - 12'0000	Contacted by direct contact	1	0	0	0	0	0	Yes	Very well informed	Yes	Easy	Very easy								Very easy	Not at all	Not at all	Not at all	Not at all	Not at all	Not at all	Not at all	Not at all	Not at all	Not at all	Strongly disagree	Strongly disagree	Strongly disagree	Partly	Strongly disagree	Strongly disagree
448	prospective	66	65+ years	female	No		Retired	Federal Diploma	No	notalone	No	No	6'000 - 12'0000	Hospital/GP other reason	0	0	1	0	0	0	Yes	Neither poorly nor well informed	Yes	Easy										Not at all	A little	Not at all	Not at all	A little	Not at all	Not at all	Not at all	A little	A little	Strongly disagree	Strongly disagree	Strongly disagree	Partly	Strongly disagree	Strongly disagree
449	prospective	66	65+ years	male	Yes	Mild	Retired	Higher technical school or college	Yes	notalone	No	No	6'000 - 12'0000	Symptoms	1	0	0	0	0	0	Yes	Very well informed	Yes	Easy	Very easy	Very easy	Very easy	Very easy	Very easy	Very easy	Very easy	Very easy	Very easy	A little	A little	Not at all	Not at all	A little	Not at all	Not at all	Not at all	Worried	Worried	Disagree	Partly	Agree	Agree	Agree	Agree
450	retrospective	27	18-39 years	male	Yes	Very Severe	Employed	University	No	notalone	No	No	>12'000	Symptoms	1	0	0	0	0	0	Yes	Well informed	No	Easy	Easy	Neither	Very easy	Neither	Easy	Neither	Neither	Easy	Very easy	A little	Worried	Very worried	A little	Worried	Worried	Worried	Worried	Very worried	Very worried	Disagree	Disagree	Partly	Disagree	Partly	Partly
451	prospective	28	18-39 years	male	Yes	Mild	Education	None or mandatory school	No	notalone	Yes	Yes	<6'000	Hospital/GP other reason	1	0	0	0	0	0	Yes	Poorly informed	Yes	Difficult	Very difficult	Easy	Very difficult	Very difficult	Easy	Very difficult	Very difficult	Very difficult	Very difficult	Not at all	Not at all	Not at all	Not at all	Very worried	Not at all	Not at all	Not at all	Not at all	Not at all	Strongly disagree	Agree	Strongly disagree	Partly	Strongly disagree	Strongly disagree
452	prospective	50	40-64 years	female	Yes	Severe	Without Work	Higher technical school or college	Yes	notalone	No		<6'000	Symptoms	1	0	0	0	0	0	Yes	Well informed	Yes	Neither	Easy									A little	Worried	Not at all	A little	A little	Not at all	Not at all	Not at all	Not at all	Worried	Strongly disagree	Strongly disagree	Strongly disagree	Partly	Strongly disagree	Strongly disagree
453	prospective	39	18-39 years	male	Yes	Mild	Employed	Higher technical school or college	No	alone	No	No	6'000 - 12'0000	Symptoms	1	0	0	0	0	0	Yes	Well informed	Yes	Very easy	Very easy
454	prospective	41	40-64 years	male	Yes	Mild	Employed	University	No	notalone	No	No	<6'000	Symptoms	1	0	0	0	0	0	Yes	Well informed	Yes	Neither	Very easy						Very easy			Not at all	Not at all	Not at all	Not at all	Worried	A little	A little	Worried	Very worried	Very worried	Partly	Partly	Disagree	Agree	Strongly disagree	Strongly disagree
455	prospective	47	40-64 years	male	Yes	Mild	Employed	University	No	notalone	Yes	No	6'000 - 12'0000	Symptoms	1	0	0	0	0	0	Yes	Well informed	No	Neither	Very easy	Very easy	Very easy	Very easy	Very easy	Difficult	Very easy	Difficult	Very easy	Not at all	Worried	Worried	A little	Not at all	Extremely worried	Very worried	A little	Extremely worried	Extremely worried	Disagree	Disagree	Agree	Disagree	Strongly disagree	Agree
456	retrospective	30	18-39 years	male	Yes	Moderate	Employed	Higher technical school or college	No	notalone	No	No	6'000 - 12'0000	Symptoms	1	0	0	0	0	0	Yes	Very well informed	No	Easy	Very easy	Very easy	Very easy							Not at all	Not at all	Not at all	Not at all	A little	Not at all	Not at all	Not at all	Very worried	Worried	Disagree	Agree	Disagree	Partly	Agree	Strongly agree
457	retrospective	69	65+ years	female	Yes	Severe	Retired	University	Yes	notalone	No	No	<6'000	Contacted by direct contact	1	0	0	0	0	0	Yes	Well informed	Yes	Neither	Easy	Difficult	Very difficult	Very difficult	Very difficult	Very difficult	Very difficult	Very difficult	Very easy	Not at all	Not at all	A little	Not at all	A little	Not at all	Not at all	Not at all	Not at all	A little	Strongly disagree	Strongly disagree	Strongly disagree	Agree	Agree	Strongly disagree
458	retrospective	48	40-64 years	male	Yes	Mild	Employed	Federal Diploma	Yes	notalone	Yes	No	6'000 - 12'0000	Precausion	1	0	0	0	0	0	Yes	Well informed	Yes	Easy	Easy	Difficult	Easy		Neither	Difficult	Neither	Easy	Easy	Not at all	Not at all	Not at all	Not at all	Worried	Not at all	Not at all	Not at all	Worried	Worried	Disagree	Agree	Disagree		Disagree	Partly
459	prospective	44	40-64 years	female	Yes	Mild	Employed	Higher technical school or college	No	notalone	Yes	Yes	6'000 - 12'0000	Symptoms	1	0	0	0	0	0	Yes	Well informed	Yes	Very difficult	Very easy	Very difficult	Very difficult	Very difficult	Difficult	Neither	Easy	Easy	Very difficult	Not at all	Not at all	A little	Not at all	Not at all	Not at all	Not at all	Not at all	Extremely worried	Extremely worried	Disagree	Agree	Disagree	Partly	Strongly agree	Agree
460	prospective	26	18-39 years	female	No		Employed	Higher technical school or college	No	notalone	Yes	No	6'000 - 12'0000	Employer/School/Military	1	0	0	0	0	0	Yes	Well informed	Yes	Difficult	Easy	Very difficult			Neither	Neither	Very easy	Easy		Not at all	Worried	Worried	Not at all	A little	Not at all	Not at all	Not at all	Very worried	Very worried	Strongly disagree	Strongly disagree	Strongly disagree	Partly	Strongly disagree	Strongly disagree
461	prospective	71	65+ years	female	Yes	Moderate	Retired	Federal Diploma	No	alone	No	No	<6'000	Symptoms	1	0	0	0	0	0	Yes	Well informed	Yes	Easy	Easy	Very easy							Very easy	A little	Worried	A little	A little	A little			Not at all	Not at all	Worried	Disagree	Disagree	Disagree	Agree	Strongly disagree	Disagree
462	prospective	58	40-64 years	female	Yes	Mild	Employed	Federal Diploma	No	alone	No	No	<6'000	Employer/School/Military	1	0	0	0	0	0	Yes	Well informed	Yes	Difficult	Easy	Difficult	Easy	Easy	Difficult	Easy	Easy	Difficult	Easy	Worried	A little	Not at all	Not at all	A little	Not at all	Not at all	Not at all	Not at all	Not at all	Strongly disagree	Partly	Disagree	Partly	Disagree	Strongly disagree
463	prospective	27	18-39 years	female	Yes	Moderate	Employed	Higher technical school or college	No	notalone	No	No	<6'000	Symptoms	1	0	0	0	0	0	Yes	Very well informed	Yes	Easy	Very easy	Very easy	Very easy	Very easy	Very easy	Very easy	Easy	Easy	Very easy	Worried	Worried	Not at all	Not at all	Not at all	Not at all	Not at all	Not at all	Worried	Worried	Partly	Disagree	Disagree	Strongly agree	Partly	Strongly disagree
464	retrospective	49	40-64 years	female	Yes	Very Severe	Without Work	None or mandatory school	Yes	notalone	No	Yes	<6'000	Symptoms	0	0	1	0	0	0	No	Neither poorly nor well informed	Yes	Neither										Extremely worried	Not at all	Not at all	Extremely worried	Extremely worried	Not at all	Not at all	Not at all	Extremely worried	Extremely worried	Strongly agree	Strongly agree	Strongly agree	Disagree	Disagree	Strongly disagree
465	prospective	59	40-64 years	female	Yes	Moderate	Housewife	Federal Diploma	No	notalone	Yes	Yes	6'000 - 12'0000	Symptoms	1	0	0	0	0	0	Yes	Well informed	Yes	Easy	Easy					Easy	Easy	Easy	Very difficult	Not at all	Not at all	A little	Not at all	Very worried	Not at all	Not at all	Worried	A little	A little	Disagree	Disagree	Disagree	Strongly disagree	Strongly disagree	Strongly disagree
466	prospective	32	18-39 years	female	Yes	Moderate	Education	Higher technical school or college	No	notalone	No	No	<6'000	Symptoms	1	0	0	0	0	0	No	Well informed	Yes	Easy	Easy	Neither	Neither	Very easy	Very easy	Very easy	Very easy	Difficult
467	prospective	82	65+ years	male	Yes	Severe	Retired	Federal Diploma	Yes	notalone	No	No	6'000 - 12'0000	Symptoms	1	0	0	0	0	0	Yes	Poorly informed	Yes	Easy	Easy		Easy		Easy	Easy	Easy	Easy	Very easy	Not at all	Not at all	Not at all	Not at all	A little	Not at all	Not at all	A little	Worried	Very worried	Partly	Partly	Disagree	Partly	Partly	Strongly disagree
468	prospective	34	18-39 years	male	Yes	Moderate	Employed	University	Yes	notalone	No	No	6'000 - 12'0000	Precausion	1	0	0	0	0	0	Yes	Very well informed	Yes	Very easy	Neither	Very easy	Very easy							Worried	Worried	A little	A little	Very worried	Not at all	Not at all	Worried	Very worried	Very worried	Partly	Agree	Strongly disagree	Strongly agree	Strongly disagree	Strongly agree
469	prospective	58	40-64 years	female	Yes	Mild	Employed	Federal Diploma	Yes	alone	No	No	<6'000	Symptoms	1	0	0	0	0	0	Yes	Very well informed	Yes	Very easy	Very easy								Very easy	A little	A little	Not at all	Not at all	Not at all	A little	A little	Not at all	Not at all	A little	Agree	Strongly agree	Partly	Strongly agree	Agree	Partly
470	prospective	65	65+ years	female	Yes	Severe	Retired	Federal Diploma	No	alone	No	No	<6'000	Symptoms	1	0	0	0	0	0	Yes	Neither poorly nor well informed	Yes	Easy	Very easy									A little	A little	A little	A little	A little	Not at all	Not at all	A little	A little	Worried	Disagree	Disagree	Disagree	Partly	Disagree	Disagree
471	prospective	57	40-64 years	female	Yes	Very Severe	Employed	University	No	notalone	No	No	>12'000	Hospital/GP other reason	1	0	0	0	0	0	Yes	Neither poorly nor well informed	No	Very easy										A little	A little	Not at all	A little	Very worried	A little	A little	Worried	Not at all
472	prospective	47	40-64 years	male	Yes	Severe	Employed	University	No	notalone	Yes	Yes	>12'000	Contacted by direct contact	1	0	0	0	0	0	Yes	Very well informed	Yes	Easy	Easy	Difficult	Very easy	Neither	Easy	Easy	Easy	Easy	Difficult	Not at all	A little	Worried	Very worried	A little	Not at all	Not at all	Not at all	A little	A little	Strongly disagree	Strongly disagree	Strongly disagree	Strongly disagree	Strongly disagree	Strongly disagree
473	prospective	60	40-64 years	female	Yes	Moderate	Employed	Federal Diploma	Yes	notalone	No	Yes	<6'000	Contacted by direct contact	1	0	0	0	0	0	Yes	Well informed	Yes	Neither	Difficult		Very easy	Very easy	Very easy	Very easy	Very easy	Very easy	Difficult	Not at all	Not at all	Not at all	Not at all	Not at all	Not at all	Not at all	Not at all	Worried	Worried	Disagree	Disagree		Disagree	Disagree	Partly
474	prospective	33	18-39 years	male	Yes	Moderate	Without Work	Federal Diploma	Yes	notalone	No	No	6'000 - 12'0000	Symptoms	1	0	0	0	0	0	Yes	Well informed	Yes	Easy	Very easy	Easy	Easy	Very easy	Easy	Neither	Easy	Neither	Very easy	Not at all	A little	Not at all	Not at all	A little	Not at all	Not at all	Not at all	Not at all	A little	Disagree	Disagree	Disagree	Agree	Disagree	Agree
475	prospective	41	40-64 years	male	No		Employed	Higher technical school or college	Yes	notalone	No	No	6'000 - 12'0000	Contacted by officials	1	0	0	0	0	0	Yes	Well informed	Yes	Neither	Neither									Worried	A little	Not at all	Not at all	Extremely worried	Not at all	Not at all	A little	Extremely worried	Extremely worried	Strongly disagree	Disagree	Disagree	Disagree	Disagree	Disagree
476	prospective	47	40-64 years	female	Yes	Moderate	Employed	None or mandatory school	No	notalone	Yes	Yes	<6'000		1	0	0	0	0	0	Yes	Very well informed	Yes	Difficult	Very difficult	Very difficult	Difficult	Difficult	Easy	Easy	Difficult	Difficult	Difficult
477	prospective	68	65+ years	male	Yes	Moderate	Retired	Federal Diploma	Yes	notalone	No	No	6'000 - 12'0000	Symptoms	1	0	0	0	0	0	Yes	Well informed	Yes	Easy	Easy	Neither	Neither	Easy	Difficult	Difficult	Difficult	Difficult		A little	A little	A little		Worried	Not at all	Not at all	Not at all	Very worried	Worried	Partly	Partly	Disagree	Partly	Disagree	Disagree
478	prospective	41	40-64 years	male	Yes	Moderate	Employed	Higher technical school or college	No	notalone	No	No	>12'000	Contacted by direct contact	1	0	0	0	0	0	Yes	Well informed	Yes	Neither	Easy	Very difficult	Difficult	Neither	Easy	Difficult	Difficult	Difficult		Worried	Worried	A little	Very worried	A little	Not at all	Not at all	Not at all	Very worried	Very worried	Partly	Partly	Partly	Partly	Disagree	Strongly disagree
479	prospective	33	18-39 years	female	Yes	Severe	Employed	University	No	notalone	No	No	<6'000	Symptoms	0	1	0	0	0	0	Yes	Very well informed	Yes	Easy	Neither	Easy	Easy		Easy	Easy	Easy		Very easy	A little	A little	Not at all	A little	Very worried	A little	A little	Very worried	Very worried	Worried	Strongly disagree	Strongly disagree	Strongly disagree	Partly	Strongly disagree	Agree
480	retrospective	47	40-64 years	female	Yes	Mild	Self-employed	Federal Diploma	No	alone	No	Yes	<6'000	Symptoms	1	0	0	0	0	0	Yes	Well informed	Yes	Very easy	Very easy	Very easy	Easy					Very easy	Very difficult	Not at all	A little	Not at all	Not at all	A little	Not at all	Not at all	Not at all	Not at all	A little	Strongly disagree	Strongly disagree	Strongly disagree	Agree	Strongly disagree	Strongly disagree
481	retrospective	55	40-64 years	female	Yes	Severe	Employed	University	Yes	alone	No	No	6'000 - 12'0000	Symptoms	1	0	0	0	0	0	Yes	Very well informed	Yes	Neither	Easy							Easy		A little	A little	A little	A little	Worried	Not at all	Not at all	A little	Very worried	Extremely worried	Strongly disagree	Strongly disagree	Strongly disagree	Strongly disagree	Strongly disagree	Strongly disagree
482	prospective	51	40-64 years	female	Yes	Mild	Employed	Higher technical school or college	No	notalone	No	Yes	6'000 - 12'0000	Symptoms	1	0	0	0	0	0	Yes	Well informed	Yes	Neither	Easy					Easy		Easy	Very difficult
483	prospective	23	18-39 years	female	No		Employed	University	No	notalone	No	Yes	<6'000	Travel	1	0	0	0	0	0	Yes	Neither poorly nor well informed	Yes	Easy	Neither	Difficult	Very easy	Very easy	Very easy	Very easy	Very easy	Easy	Easy	Worried	A little	Not at all	A little	A little	Not at all	Not at all	Not at all	Extremely worried	Extremely worried	Strongly disagree	Strongly disagree	Strongly disagree	Partly	Strongly disagree	Partly
484	retrospective	29	18-39 years	female	Yes	Severe	Employed	Higher technical school or college	Yes	alone	No	No		Employer/School/Military	1	0	0	0	0	0	Yes	Very well informed	Yes	Easy	Very easy							Easy		Very worried	Not at all	Not at all	Not at all	Not at all	Not at all	Not at all	Not at all	Not at all	Not at all	Disagree	Agree	Strongly disagree	Partly	Strongly disagree	Disagree
485	prospective	28	18-39 years	female	Yes	Mild	Housewife	Higher technical school or college	Yes	notalone	No	No	<6'000	Symptoms	1	0	0	0	0	0	Yes	Well informed	Yes	Very easy	Very easy	Very easy	Very easy		Easy	Neither	Very easy		Very easy	A little	Not at all	A little	Not at all	A little	Not at all	Not at all	Not at all	A little	A little	Strongly disagree	Strongly disagree	Strongly disagree	Agree	Strongly agree	Strongly disagree
486	retrospective	61	40-64 years	female	Yes	Very Severe	Self-employed	Federal Diploma	Yes	notalone	No	Yes	6'000 - 12'0000	Symptoms	0	0	1	0	0	0	Yes	Very well informed	Yes	Very difficult										Extremely worried	Very worried	Worried	Very worried	Extremely worried	Not at all	Not at all	Not at all	Extremely worried	Extremely worried	Partly	Partly	Disagree	Agree	Agree	Agree
487	prospective	21	18-39 years	female	No		Education	Federal Diploma	No	notalone	No	No	6'000 - 12'0000	Contacted by officials	1	0	0	0	0	0	Yes	Well informed	Yes	Easy	Easy									Not at all	Worried	Very worried	Not at all	Very worried	Not at all	Not at all	Not at all	Very worried	Extremely worried	Strongly disagree	Strongly disagree	Strongly disagree	Strongly agree	Disagree	Strongly disagree
488	retrospective	44	40-64 years	female	Yes	Moderate	Employed	Federal Diploma	No	notalone	Yes	Yes	>12'000	Symptoms	1	0	0	0	0	0	Yes	Very well informed	Yes	Very easy	Very easy	Very easy	Very easy	Very easy	Very easy	Very easy	Very easy	Very easy	Very easy	Not at all	Not at all	Not at all	Not at all	Not at all	Not at all	Not at all	A little	Not at all	Worried	Strongly disagree	Strongly disagree	Strongly disagree	Strongly disagree	Strongly disagree	Strongly disagree
489	prospective	69	65+ years	female	Yes	Very Severe	Retired	Federal Diploma	Yes	alone	No	No	<6'000	Symptoms	1	0	0	0	0	0	No	Very well informed	Yes	Very easy
490	prospective	75	65+ years	female	Yes	Mild	Retired	Federal Diploma	No	notalone	No	No	6'000 - 12'0000	Symptoms	1	0	0	0	0	0	Yes	Well informed	Yes	Easy	Very easy					Very easy	Very easy	Very easy	Very easy	Not at all	A little	Not at all	Not at all				Not at all	Very worried	Very worried	Disagree	Agree	Disagree	Agree	Partly	Agree
491	retrospective	37	18-39 years	female	Yes	Severe	Employed	Higher technical school or college	No	notalone	Yes	No	6'000 - 12'0000	Contacted by direct contact	1	0	0	0	0	0	Yes	Very well informed	Yes	Very difficult	Very easy	Very difficult	Very difficult	Very difficult	Very difficult	Very difficult	Very difficult	Very difficult	Very easy	Not at all	Not at all	Very worried	Not at all	Very worried	Not at all	Not at all	Worried	Very worried	Very worried	Strongly disagree	Strongly disagree	Agree	Strongly disagree	Strongly disagree	Agree
492	prospective	29	18-39 years	male	Yes	Moderate	Employed	Higher technical school or college	No	notalone	Yes	No	6'000 - 12'0000	Symptoms	1	0	0	0	0	0	Yes	Well informed	Yes	Neither	Very easy	Easy	Very easy	Very easy	Very easy	Very easy	Very easy	Very easy	Very easy	Not at all	A little	A little	Not at all	Worried	Not at all	Not at all	Not at all	Very worried	Worried	Disagree	Partly	Disagree	Disagree	Disagree	Partly
493	prospective	47	40-64 years	male	Yes	Mild	Self-employed	Federal Diploma	No	notalone	Yes	Yes	<6'000	Contacted by direct contact	1	0	0	0	0	0	Yes	Neither poorly nor well informed	Yes	Very easy	Easy	Very easy	Very easy	Very easy	Very easy	Very easy	Very easy		Very easy
494	prospective	28	18-39 years	male	Yes	Severe	Employed	University	Yes	alone	No	No	6'000 - 12'0000	Symptoms	1	0	0	0	0	0	Yes	Very well informed	Yes	Neither	Difficult	Neither			Easy	Very easy	Very easy	Neither	Very easy	A little	Not at all	Worried	Not at all	Extremely worried	Not at all	Not at all	Not at all	Extremely worried	Extremely worried	Strongly disagree	Disagree	Disagree	Strongly disagree	Strongly disagree	Strongly disagree
495	prospective	77	65+ years	female	Yes	Very Severe	Retired	Federal Diploma	No	notalone	No	No	<6'000	Symptoms	1	0	0	0	0	0	Yes	Very well informed	Yes	Very easy	Easy								Very easy	Very worried	Worried	Not at all	A little	Extremely worried	Not at all	Not at all	Not at all	Extremely worried	Extremely worried	Disagree	Agree	Strongly disagree	Strongly disagree	Strongly disagree	Strongly disagree
496	prospective	67	65+ years	female	Yes	Severe	Retired	Higher technical school or college	No	notalone	No	No	<6'000	Contacted by direct contact	1	0	0	0	0	0	Yes	Very well informed	Yes	Difficult	Very easy		Very easy	Very easy	Very easy	Very easy	Very easy	Very easy	Very easy	A little	A little	A little	Not at all	A little	Not at all	Not at all	Not at all	Extremely worried	Extremely worried	Strongly disagree	Agree	Strongly disagree	Agree	Strongly disagree	Agree
497	retrospective	57	40-64 years	male	Yes	Moderate	Employed	Higher technical school or college	No	notalone	No	No	>12'000	Symptoms	1	0	0	0	0	0	Yes	Very well informed	Yes	Easy	Very easy								Very easy	Not at all	Not at all	Not at all	Not at all	A little	Not at all	Not at all	A little	Worried	A little	Strongly disagree	Disagree	Strongly disagree	Strongly agree	Partly	Disagree
498	prospective	27	18-39 years	female	Yes	Moderate	Employed	Higher technical school or college	No	alone	No	No	<6'000	Symptoms	1	0	0	0	0	0	Yes	Well informed	No	Easy	Easy	Very easy	Very easy	Very easy	Very easy	Very easy	Very easy	Very easy	Very easy	Worried	Worried	Not at all	A little	Worried	Not at all	Not at all	Worried	Extremely worried	Very worried	Strongly disagree	Strongly disagree	Strongly disagree	Partly	Strongly disagree	Strongly disagree
499	prospective	31	18-39 years	male	Yes	Mild	Employed	University	No	notalone	Yes	No	<6'000	Symptoms	1	0	0	0	0	0	Yes	Well informed	Yes	Neither	Easy	Easy	Easy	Very easy	Very easy	Easy	Neither	Difficult	Very easy	Not at all	Not at all	Not at all	Not at all	Not at all	Not at all	Not at all	Not at all	Worried	A little	Strongly disagree	Partly	Strongly disagree	Strongly agree	Strongly disagree	Strongly disagree
500	retrospective	34	18-39 years	male	Yes	Severe	Employed	University	Yes	notalone	Yes	Yes	>12'000	Symptoms	1	1	0	0	0	0	Yes	Very well informed	Yes	Very easy	Very easy						Easy	Easy		Not at all	Not at all	Very worried	Not at all	Not at all	Not at all	Not at all	Very worried	Very worried	Extremely worried	Disagree	Disagree	Disagree	Partly	Disagree	Partly
501	prospective	27	18-39 years	male	Yes	Moderate	Employed	University	Yes	notalone	No	No	6'000 - 12'0000	Contacted by direct contact	1	1	0	0	0	0	Yes	Very well informed	Yes	Very easy	Easy				Very easy		Very easy	Neither		Not at all	A little	Worried	Worried	Extremely worried	Not at all	Not at all	Not at all	A little	Very worried	Disagree	Disagree	Strongly disagree	Partly	Strongly disagree	Disagree
502	prospective	46	40-64 years	male	Yes	Mild	Self-employed	University	No	notalone	Yes	No	>12'000	Symptoms	1	0	0	0	0	1	Yes	Neither poorly nor well informed	Yes	Easy	Very easy	Difficult	Neither	Easy	Easy	Easy	Difficult	Difficult	Very easy	Not at all	Worried	Worried	A little	Not at all	Not at all	A little	A little	Very worried	Worried	Strongly disagree	Strongly disagree	Strongly disagree	Disagree	Disagree	Strongly disagree
503	prospective	71	65+ years	female	Yes	Moderate	Retired	Federal Diploma	Yes	notalone	No	No	<6'000	Symptoms	1	0	0	0	0	0	Yes	Well informed	Yes	Neither	Very easy	Easy	Easy	Very easy
504	prospective	40	40-64 years	male	Yes	Mild	Employed	University	No	notalone	No	No	>12'000	Symptoms	1	0	0	0	0	0	Yes	Well informed	Yes	Difficult	Very easy	Easy	Difficult	Easy	Neither	Easy	Easy	Neither		A little	Worried	Not at all	Worried	Very worried	Not at all	Not at all	Not at all	Very worried	Very worried	Strongly agree	Strongly agree	Strongly agree	Agree	Disagree	Agree
505	prospective	40	40-64 years	male	Yes	Mild	Employed	Higher technical school or college	No	notalone	No	No	6'000 - 12'0000	Symptoms	1	0	0	0	0	0	Yes	Well informed	Yes	Neither	Very easy				Very easy	Very easy	Very easy		Very easy	Not at all	A little	Not at all	A little	A little	Not at all	Not at all	A little	Worried	Very worried	Partly	Partly	Disagree	Agree	Disagree	Disagree
506	prospective	51	40-64 years	male	No		Employed	Higher technical school or college	No	notalone	Yes	Yes	6'000 - 12'0000	Contacted by direct contact	1	0	0	0	0	0	Yes	Well informed	Yes	Very easy	Very easy	Easy	Very easy	Neither	Very easy	Easy	Neither	Neither	Very easy	Not at all	Not at all	Not at all	Not at all	A little	Not at all	Not at all	Not at all	A little	A little	Strongly disagree	Strongly disagree	Strongly disagree	Strongly agree	Strongly disagree	Agree
507	retrospective	68	65+ years	male	Yes	Mild	Retired	University	No	notalone	No	No	>12'000	Symptoms	1	0	0	0	0	0	Yes	Very well informed	Yes	Easy	Very easy	Neither	Very easy	Very easy	Very easy	Very easy	Very easy	Neither	Very easy	Not at all	A little	A little	Not at all	Worried	Not at all	Not at all	A little	A little	A little	Partly	Disagree	Disagree	Agree	Partly	Agree
508	prospective	72	65+ years	male	Yes	Moderate	Retired	Federal Diploma	Yes	notalone	No	No	6'000 - 12'0000	Symptoms	1	0	0	0	0	0	Yes	Very well informed	Yes	Easy	Very easy								Very easy	Not at all	Not at all	Not at all	Not at all	Not at all	Not at all	Not at all	Not at all	Not at all	A little	Disagree	Disagree	Disagree	Partly	Partly	Partly
509	prospective	63	40-64 years	male	Yes	Moderate	Employed	None or mandatory school	Yes	notalone	No	No	<6'000	Contacted by direct contact	1	0	0	0	0	0	Yes	Well informed	Yes	Neither	Easy	Neither	Easy	Very easy	Very easy	Easy	Neither	Easy	Very easy	Not at all	Not at all	Not at all	Not at all	Not at all	Not at all			Very worried	Very worried	Strongly disagree	Strongly disagree	Strongly disagree	Agree	Agree	Strongly disagree
510	retrospective	53	40-64 years	female	Yes	Moderate	Employed	Federal Diploma	No	notalone	No	No	6'000 - 12'0000	Symptoms	1	0	0	0	0	0	Yes	Well informed	Yes	Easy	Very easy	Easy	Very easy	Easy	Very easy	Very easy	Easy	Easy	Very easy	Not at all	Not at all	Worried	A little	Not at all	A little	Not at all	Not at all	Extremely worried	Extremely worried	Strongly disagree	Agree	Strongly disagree	Partly	Strongly disagree	Strongly disagree
511	prospective	74	65+ years	male	Yes	Moderate	Retired	Higher technical school or college	Yes	notalone	No	Yes	6'000 - 12'0000	Contacted by direct contact	1	0	0	0	0	0	Yes	Neither poorly nor well informed	Yes	Easy	Very easy				Very easy	Very easy	Very easy	Very easy	Difficult	Not at all	Not at all	A little	A little	A little	Not at all	A little	A little	Not at all	Not at all	Disagree	Partly	Disagree	Disagree	Partly	Agree
512	prospective	72	65+ years	male	Yes	Very Severe	Retired	Higher technical school or college	No	notalone	No	Yes	6'000 - 12'0000	Hospital/GP other reason	0	0	1	0	0	0	No	Neither poorly nor well informed	No	Easy
513	retrospective	32	18-39 years	female	Yes	Severe	Employed	University	No	notalone	No	No	<6'000	Symptoms	1	0	0	0	0	0	No	Well informed	Yes	Easy	Easy	Difficult	Easy	Easy	Easy	Neither	Neither	Neither	Very difficult	A little	Worried	Worried	Not at all	A little	Not at all	Not at all	Very worried	Extremely worried	Extremely worried	Agree	Partly	Disagree	Agree	Partly	Disagree
514	prospective	30	18-39 years	female	Yes	Moderate	Employed	Federal Diploma	No	notalone	No	No	<6'000	Symptoms	1	0	0	0	0	0	Yes	Very well informed	Yes	Easy	Very easy	Easy	Very easy	Very easy	Very easy	Very easy	Very easy	Very easy	Very easy	A little	A little	Not at all	Not at all	Very worried	A little	Not at all	Not at all	Very worried	Very worried	Disagree	Disagree	Disagree	Agree	Agree	Disagree
515	prospective	37	18-39 years	female	Yes	Moderate	Employed	Higher technical school or college	No	notalone	Yes	No	>12'000	Symptoms	1	0	0	0	0	0	Yes	Very well informed	Yes	Neither	Very easy	Difficult	Very easy	Very easy	Very easy	Very easy	Easy			A little	Worried	Not at all	A little	Very worried	Not at all	Not at all	Very worried	Worried	Worried	Strongly disagree	Strongly disagree	Strongly disagree	Strongly agree	Disagree	Disagree
516	retrospective	40	40-64 years	male	Yes	Very Severe	Employed	University	No	notalone	No	Yes	>12'000	Symptoms	1	0	0	0	0	0	Yes	Very well informed	Yes	Neither	Easy		Very easy	Very easy		Easy			Difficult	Not at all	Not at all	Not at all	Not at all	A little	Not at all	Not at all	A little	A little	A little	Strongly disagree	Strongly disagree	Agree	Agree	Agree	Agree
517	prospective	28	18-39 years	female	Yes	Moderate	Employed	Higher technical school or college	No	notalone	No	No	6'000 - 12'0000	Symptoms	1	0	0	0	0	0	Yes	Well informed	Yes	Neither	Very easy	Difficult	Difficult	Difficult	Very difficult	Very difficult	Very difficult	Very difficult	Very easy	A little	A little	Not at all	Not at all	A little	Not at all	Not at all	Not at all	Worried	Very worried	Disagree	Disagree	Disagree	Strongly agree	Disagree	Disagree
518	prospective	20	18-39 years	female	Yes	Moderate	Employed	Federal Diploma	No	notalone	No	Yes		Symptoms	1	0	0	0	0	0	Yes	Neither poorly nor well informed	Yes	Easy	Easy	Easy	Easy	Easy	Neither	Very easy	Neither	Neither	Difficult	Not at all	A little	Not at all	Not at all	Worried	Not at all	Not at all	A little	Very worried	Worried	Partly	Partly	Disagree	Agree	Disagree	Strongly disagree
519	retrospective	33	18-39 years	female	Yes	Moderate	Employed	University	No	notalone	Yes	Yes	>12'000	Symptoms	1	0	0	0	0	0	Yes	Well informed	Yes	Difficult	Easy	Very difficult	Very difficult	Difficult	Very difficult	Very difficult	Very difficult	Very difficult		Worried	A little	Extremely worried	Not at all	A little	Not at all	Not at all	Worried	Extremely worried	Extremely worried	Strongly disagree	Strongly disagree	Disagree	Strongly disagree	Disagree	Disagree
520	prospective	36	18-39 years	male	Yes	Mild	Employed	University	No	notalone	No	No	>12'000	Contacted by direct contact	1	0	0	0	0	0	Yes	Very well informed	Yes	Difficult	Easy	Difficult	Neither	Neither	Very difficult	Easy	Very difficult			A little	Worried	Not at all	Not at all	Extremely worried	Not at all	Not at all	A little	Very worried	Very worried	Partly	Agree	Agree	Strongly agree	Partly	Disagree
521	retrospective	58	40-64 years	male	Yes	Very Severe	Retired	Federal Diploma	Yes	notalone	No	Yes	<6'000	Symptoms	1	0	1	0	0	0	Yes	Very well informed	Yes	Neither										Not at all	Worried	A little	Very worried	Worried	Not at all	Not at all	Not at all	Worried	Worried
522	retrospective	38	18-39 years	male	Yes	Severe	Employed	Higher technical school or college	Yes	notalone	Yes	No	6'000 - 12'0000	Symptoms	1	0	0	0	0	0	Yes	Well informed	Yes	Very difficult	Very easy	Very difficult				Easy				Not at all	Not at all	A little	Not at all	Not at all	Not at all	Not at all		Very worried	Extremely worried	Strongly disagree	Strongly disagree	Strongly disagree	Agree	Strongly disagree	Strongly disagree
523	prospective	73	65+ years	male	Yes	Moderate	Retired	Higher technical school or college	No	notalone	No	No	<6'000	Symptoms	1	0	0	0	0	0	Yes	Very well informed	Yes	Easy	Easy	Easy	Very easy	Very easy	Neither	Easy	Very easy	Easy	Very easy	Not at all	Not at all	Not at all	Not at all	Not at all	Not at all	Not at all	Not at all	Extremely worried	Very worried	Strongly disagree	Strongly disagree	Strongly disagree	Strongly disagree	Strongly disagree	Strongly disagree
524	prospective	74	65+ years	female	Yes	Moderate	Retired	None or mandatory school	Yes	notalone	No	No		Symptoms	1	0	0	0	0	0	Yes	Well informed	Yes	Very easy	Very easy	Easy	Easy	Easy	Very easy	Very easy	Easy	Easy	Very easy	A little	A little	Not at all	Not at all	A little				Not at all	Not at all	Disagree	Strongly disagree	Strongly disagree	Agree	Strongly disagree	Strongly disagree
525	retrospective	20	18-39 years	male	Yes	Severe	Employed	Federal Diploma	No	notalone	No	Yes	<6'000	Symptoms	1	0	0	0	0	0	Yes	Well informed	Yes	Easy	Easy	Very difficult	Neither	Easy	Neither	Neither	Very easy	Easy	Neither	Extremely worried	Extremely worried		Extremely worried	Worried	Very worried	Very worried	A little	Extremely worried	Extremely worried	Strongly disagree	Strongly disagree	Strongly disagree	Strongly disagree	Strongly disagree	Strongly disagree
526	retrospective	40	40-64 years	female	Yes	Severe	Housewife	Federal Diploma	No	notalone	Yes	No	>12'000	Symptoms	1	0	0	0	0	0	No	Neither poorly nor well informed	Yes	Very difficult	Very easy	Very difficult	Very easy	Very difficult	Very difficult	Very difficult	Very difficult	Very difficult	Very easy	Not at all	Not at all	Not at all	Not at all	Worried	Not at all	Not at all	Not at all	A little	A little	Partly	Partly	Disagree	Strongly disagree	Strongly disagree	Strongly disagree
527	prospective	51	40-64 years	female	Yes	Severe	Employed	Higher technical school or college	No	alone	No	No	6'000 - 12'0000	Contacted by direct contact	1	0	0	0	0	0	Yes	Well informed	Yes	Neither	Very easy	Neither	Easy	Very easy	Easy	Easy	Easy	Easy	Very easy	Not at all	Not at all	A little	Not at all	Worried	A little	A little	Not at all	Worried	Extremely worried	Disagree	Partly	Partly	Agree	Disagree	Disagree
528	retrospective	55	40-64 years	female	Yes	Very Severe	Employed	None or mandatory school	Yes	notalone	No	No		Symptoms	1	0	1	0	0	0	No	Neither poorly nor well informed	Yes	Neither										Very worried	Very worried	Very worried	Very worried	Very worried				Extremely worried	Extremely worried	Strongly disagree	Strongly disagree	Strongly disagree	Strongly disagree	Strongly disagree	Strongly disagree
529	retrospective	57	40-64 years	male	Yes	Mild	Employed	Federal Diploma	Yes	notalone	Yes	No	>12'000	Symptoms	1	0	0	0	0	0	Yes	Well informed	Yes	Easy	Neither	Neither			Neither	Neither	Neither	Neither	Neither	Worried	Worried	Worried	Worried	Worried	Worried	Worried	Worried	Very worried	Very worried	Partly	Partly	Partly	Partly	Partly	Partly
530	retrospective	52	40-64 years	female	Yes	Mild	Self-employed	Federal Diploma	No	notalone	No	No	>12'000	Contacted by direct contact	1	0	0	0	0	0	Yes	Very well informed	Yes	Easy	Very easy									Not at all	Not at all	Not at all	Not at all	Not at all	Not at all	Not at all	A little			Disagree	Disagree	Disagree	Disagree	Disagree	Disagree
531	prospective	71	65+ years	female	Yes	Moderate	Employed	Federal Diploma	Yes	notalone	No	No	6'000 - 12'0000	Symptoms	1	0	1	0	0	0	Yes	Well informed	Yes	Easy
532	prospective	28	18-39 years	female	Yes	Moderate	Education	University	No	notalone	No	No	<6'000	Symptoms	1	0	0	0	0	0	Yes	Well informed	No	Very difficult	Very easy	Very difficult	Easy	Easy	Neither	Neither	Difficult	Difficult	Very easy	Very worried	Very worried	Very worried	Worried	Worried	Not at all	Not at all	A little	A little	A little	Strongly disagree	Strongly disagree	Strongly disagree	Strongly disagree	Strongly disagree	Strongly disagree
533	retrospective	76	65+ years	female	Yes	Severe	Retired	Federal Diploma	Yes	notalone	No	No	<6'000	Symptoms	0	0	1	0	0	0	Yes	Well informed	No	Neither										Very worried	Worried	A little	Worried	Worried	Not at all	A little	A little	Very worried	Very worried	Disagree	Disagree	Disagree	Agree	Agree	Disagree
534	prospective	72	65+ years	female	Yes	Moderate	Retired		Yes	alone	No			Symptoms	1	0	0	0	0	0	Yes	Neither poorly nor well informed	Yes	Neither
535	prospective	66	65+ years	female	Yes	Moderate	Retired	Federal Diploma	No	notalone	No	Yes	6'000 - 12'0000	Contacted by direct contact	1	0	0	0	0	0	Yes	Well informed	Yes	Very difficult	Very easy				Easy	Easy	Easy			Not at all	Not at all	Not at all	Not at all	Not at all	Not at all	Not at all	Not at all	Worried	Worried	Partly	Partly	Partly	Agree	Agree	Agree
536	prospective	71	65+ years	female	Yes	Very Severe	Retired	None or mandatory school	Yes	notalone	No	No	<6'000	SwissCovid-App	1	0	0	0	0	0	Yes	Very well informed	Yes	Very easy	Very easy	Very easy	Very easy	Very easy	Very easy	Very easy	Very easy	Very easy	Very easy
537	prospective	30	18-39 years	male	Yes	Mild	Employed	University	No	notalone	No	No	>12'000	Symptoms	1	0	0	0	0	0	Yes	Very well informed	Yes	Difficult	Easy	Difficult	Difficult	Neither	Difficult	Neither	Very difficult	Difficult		Worried	Very worried	A little	A little	Very worried	Not at all	Not at all	Not at all	Not at all	A little	Strongly disagree	Strongly disagree	Strongly disagree	Agree	Disagree	Agree
538	prospective	59	40-64 years	female	Yes	Moderate	Employed	Federal Diploma	Yes	notalone	No	No	6'000 - 12'0000	Symptoms	1	0	0	0	0	0	Yes	Well informed	No	Difficult	Easy	Difficult	Easy	Easy	Very easy	Very easy	Easy	Easy	Very easy	A little	Not at all	Not at all	Not at all	Worried	Not at all	A little	Worried	Very worried	Very worried	Disagree	Agree	Agree	Strongly agree	Agree	Agree
539	retrospective	21	18-39 years	female	Yes	Moderate	Employed	Higher technical school or college	No	notalone	No	No	<6'000	Symptoms	1	0	0	0	0	0	Yes	Poorly informed	Yes	Difficult	Very easy	Difficult	Very easy	Easy	Easy	Neither	Very difficult	Very easy	Very easy	A little	A little	Not at all	Not at all	A little	Not at all	Not at all	Not at all	Worried	Worried	Disagree	Partly	Disagree	Agree	Disagree	Disagree
540	prospective	31	18-39 years	male	No		Employed	Higher technical school or college	Yes	alone	No	No	6'000 - 12'0000	Employer/School/Military	1	0	0	0	0	0	Yes	Poorly informed	Yes	Neither	Very easy									Worried	Worried	Worried	Worried	A little	Not at all	Not at all	A little	A little	A little	Partly	Partly	Partly	Agree	Agree	Agree
541	prospective	62	40-64 years	male	Yes	Moderate	Employed	Federal Diploma	Yes	notalone	No	No	6'000 - 12'0000	Symptoms	1	0	0	0	0	0	Yes	Poorly informed	Yes	Easy	Very easy	Easy	Very easy	Very easy	Easy	Very easy	Very easy	Easy	Very easy	Not at all	Not at all	Not at all	Not at all	A little	Not at all	Not at all	Not at all	Worried	Very worried	Partly	Agree	Partly	Partly	Agree	Strongly disagree
542	prospective	45	40-64 years	female	Yes	Moderate	Employed	Higher technical school or college	No	notalone	Yes	No	>12'000	Symptoms	1	0	0	0	0	0	Yes	Very well informed	Yes	Neither	Very easy	Easy	Easy		Easy	Easy	Easy	Neither		Not at all	Not at all	Not at all	Not at all	A little	Not at all	Not at all	Not at all	Very worried	Worried	Strongly disagree	Strongly disagree	Strongly disagree	Strongly agree	Strongly disagree	Strongly disagree
543	prospective	80	65+ years	female	Yes	Severe	Retired	Federal Diploma	Yes	notalone	No	No	<6'000	Symptoms	1	0	0	0	0	0	Yes	Well informed	Yes	Very easy	Very easy	Very difficult			Very easy	Very easy		Neither	Very easy	Not at all	Worried			Worried	Not at all	Not at all	Not at all	Worried	Worried	Strongly disagree	Strongly disagree	Strongly disagree	Agree	Partly	Agree
544	prospective	34	18-39 years	female	Yes	Moderate	Employed	Higher technical school or college	No	notalone	No	No	6'000 - 12'0000	Contacted by direct contact	1	0	0	0	0	0	Yes	Well informed	No	Neither	Very easy	Very easy	Very easy							Worried	A little	A little	Not at all	Very worried	Not at all	Not at all	Not at all	Worried	Worried	Partly	Agree	Agree	Agree	Strongly disagree	Partly
545	prospective	45	40-64 years	female	No		Employed	Federal Diploma	No	notalone	Yes	No	>12'000	Travel	1	0	0	0	0	0	Yes	Neither poorly nor well informed	Yes	Difficult	Very easy	Neither	Very easy	Easy	Very easy	Easy	Very easy	Neither		A little	A little	A little	Not at all	Not at all	A little	Not at all	Not at all	Extremely worried	Extremely worried	Agree	Agree	Partly	Strongly agree	Strongly disagree	Agree
546	retrospective	55	40-64 years	female	Yes	Severe	Employed	Federal Diploma	No	notalone	No	Yes	>12'000	Symptoms	1	0	0	0	0	0	Yes	Well informed	Yes	Easy	Easy					Neither	Neither			Not at all	A little	A little	Not at all	A little	Not at all	Not at all	Extremely worried	Extremely worried	Extremely worried	Disagree	Disagree	Disagree	Strongly agree	Disagree	Strongly agree
547	prospective	72	65+ years	female	Yes	Severe	Self-employed	University	No	alone	No	No	<6'000	Symptoms	1	0	0	0	0	0	No	Well informed	Yes	Neither	Easy	Easy	Easy			Easy		Neither		Not at all	A little	Not at all	Not at all	Worried	Not at all	Not at all	Worried	Not at all	Worried	Disagree	Partly	Strongly disagree	Agree	Disagree	Strongly disagree
548	prospective	60	40-64 years	male	Yes	Moderate	Employed	University	No	notalone	Yes	No	6'000 - 12'0000	Symptoms	1	0	0	0	0	0	Yes	Neither poorly nor well informed	Yes	Very difficult	Very easy	Very easy	Very easy	Very easy	Very easy	Very easy	Very easy	Very easy	Very easy	A little	A little	Not at all	A little	Worried	Not at all	Not at all	Very worried	Very worried	Very worried	Strongly disagree	Strongly disagree	Strongly disagree	Partly	Partly	Strongly disagree
549	prospective	54	40-64 years	male	Yes	Severe	Employed	Federal Diploma	No	notalone	No	No	6'000 - 12'0000	Symptoms	0	1	0	0	0	0	Yes	Well informed	Yes	Difficult	Difficult	Neither	Neither	Neither	Easy	Easy	Neither	Neither	Neither	Not at all	Not at all	A little	Not at all	Worried	Worried	Worried	A little	Worried	Worried	Disagree	Partly	Partly	Agree	Disagree	Partly
550	prospective	43	40-64 years	female	No		Employed	Federal Diploma	No	notalone	Yes	No	<6'000	Contacted by direct contact	1	0	0	0	0	0	Yes	Well informed	Yes	Very easy	Neither	Difficult	Very easy	Very easy	Very easy	Neither	Very easy	Easy	Very easy
551	retrospective	51	40-64 years	female	Yes	Severe	Housewife	Federal Diploma	No	notalone	No	Yes		Contacted by direct contact	1	0	0	0	0	0	Yes	Well informed	Yes	Easy										Not at all	A little	Not at all	Not at all	Extremely worried	Not at all	Not at all	Not at all	A little	A little	Disagree	Disagree	Disagree	Agree	Disagree	Disagree
552	prospective	30	18-39 years	female	Yes	Severe	Employed	University	No	notalone	No	No	>12'000	Contacted by direct contact	1	0	0	0	0	0	Yes	Very well informed	Yes	Neither	Very easy	Difficult	Difficult	Difficult	Easy	Difficult	Neither	Neither	Easy	Not at all	A little	Not at all	A little	A little	Not at all	Not at all	A little	Not at all	Not at all	Partly	Agree	Disagree	Agree	Partly	Partly
553	prospective	35	18-39 years	female	Yes	Mild	Employed	Higher technical school or college	No	notalone	No	No	6'000 - 12'0000	Symptoms	1	0	0	0	0	0	Yes	Well informed	Yes	Easy	Very easy	Very easy	Very easy	Very easy	Very easy	Very easy	Very easy	Very easy	Very easy	Worried	Not at all	Not at all	Not at all	Worried	Not at all	Not at all	Very worried	Extremely worried	Extremely worried	Strongly disagree	Strongly disagree	Strongly disagree	Partly	Strongly disagree	Strongly disagree
554	prospective	29	18-39 years	male	Yes	Moderate	Employed	Higher technical school or college	Yes	notalone	No	No	>12'000	Symptoms	1	0	0	0	0	0	No	Very well informed	Yes	Very easy	Very easy	Very easy	Very easy	Very easy	Very easy	Easy	Very easy	Difficult		Not at all	Not at all	Worried	Not at all	A little	Not at all	Not at all	Very worried	Worried	Worried	Disagree	Partly	Partly	Strongly agree	Strongly disagree	Disagree
555	retrospective	68	65+ years	male	Yes	Moderate	Retired	Federal Diploma	Yes	notalone	No	No	<6'000	Symptoms	1	0	0	0	0	0	Yes	Neither poorly nor well informed	No	Easy										Not at all	Not at all	Not at all	Not at all	Worried	Not at all	Not at all	Not at all	Very worried	Very worried	Agree	Strongly agree	Partly	Strongly agree	Strongly disagree	Disagree
556	prospective	29	18-39 years	male	No		Employed	Federal Diploma	No	notalone	No	Yes	<6'000	Symptoms	1	0	0	0	0	0	Yes	Neither poorly nor well informed	Yes	Easy	Very easy	Easy	Neither	Very easy	Very easy	Easy	Very easy	Difficult	Difficult	Not at all	Not at all	Not at all	Not at all	A little	Not at all	Not at all	A little	Extremely worried	Extremely worried	Disagree	Disagree	Disagree	Disagree	Disagree	Disagree
557	prospective	66	65+ years	female	Yes	Moderate	Retired	Higher technical school or college	Yes	notalone	No	No	6'000 - 12'0000	Contacted by direct contact	1	0	0	0	0	0	Yes	Well informed	Yes	Neither	Very easy									Not at all	A little	Not at all	Not at all	A little	Not at all	Not at all	Not at all	Very worried	A little	Strongly disagree	Disagree	Disagree	Strongly agree	Disagree	Disagree
558	retrospective	25	18-39 years	male	Yes	Very Severe	Employed	Federal Diploma	No	notalone	Yes		<6'000	Symptoms	1	0	0	0	0	0	Yes	Neither poorly nor well informed	Yes	Easy	Neither	Difficult	Neither	Easy	Difficult	Easy	Easy	Easy	Easy	Very worried	Worried	Worried	Very worried	Extremely worried				Worried	Worried	Disagree	Disagree	Disagree	Disagree	Disagree	Disagree
559	prospective	47	40-64 years	female	Yes	Mild	Self-employed	University	No	notalone	No	No	>12'000	Contacted by direct contact	1	0	0	0	0	0	No	Very poorly informed	Yes	Neither	Very easy	Very easy	Very easy	Very easy	Very easy	Very easy	Very easy	Very easy	Very easy
560	prospective	32	18-39 years	male	Yes	Moderate	Employed	Higher technical school or college	Yes	alone	No	No	6'000 - 12'0000	Contacted by direct contact	1	0	0	0	0	0	Yes	Neither poorly nor well informed	Yes	Easy	Very easy									A little	A little	Not at all	Not at all	Very worried	Not at all	Not at all	Not at all	Not at all	Not at all	Disagree	Agree	Disagree	Disagree	Disagree	Partly
561	prospective	19	18-39 years	female	Yes	Mild	Education	Federal Diploma	No	notalone	Yes	No	<6'000	Symptoms	1	0	0	0	0	0	Yes	Well informed	Yes	Easy	Very easy	Difficult	Very easy	Very easy	Very easy	Very easy	Very easy	Easy		Extremely worried	Extremely worried	Worried	A little	A little				A little	Worried	Partly	Agree	Strongly agree	Agree	Strongly agree	Strongly agree
562	prospective	48	40-64 years	male	Yes	Very Severe	Employed	Federal Diploma	Yes	notalone	Yes	Yes	<6'000	Contacted by direct contact	1	0	0	0	0	0	Yes	Well informed		Neither	Easy	Difficult	Neither	Neither	Neither	Neither	Neither	Neither	Neither	A little	A little	A little	Not at all	A little	Worried	Worried	Worried	Worried	Worried	Strongly disagree	Strongly disagree	Disagree	Disagree	Disagree	Strongly disagree
563	prospective	76	65+ years	male	Yes	Moderate	Retired	Federal Diploma	Yes	notalone	No	No	6'000 - 12'0000	Symptoms	1	0	0	0	0	0	Yes	Neither poorly nor well informed	Yes	Very easy										A little	Worried	Not at all	Not at all	Very worried	Not at all	Not at all	Not at all	Extremely worried	Extremely worried	Partly	Partly	Partly	Strongly agree	Strongly agree	Strongly agree
564	prospective	33	18-39 years	male	Yes	Severe	Employed	Federal Diploma	No	notalone	No	Yes	6'000 - 12'0000	Symptoms	1	0	0	0	0	0	Yes	Very well informed	Yes	Easy	Very easy	Easy	Easy	Easy	Easy	Easy	Easy	Neither	Very difficult	Not at all	A little	Not at all	A little	A little	A little	A little	Not at all	Very worried	Worried	Disagree	Disagree	Disagree	Partly	Disagree	Disagree
565	prospective	53	40-64 years	male	Yes	Mild	Employed	Federal Diploma	No	notalone	No	No	6'000 - 12'0000	Symptoms	1	0	0	0	0	0	Yes	Very well informed	Yes	Very easy	Very easy	Very easy			Very easy	Very easy	Very easy	Neither	Very easy	Not at all	Not at all	Not at all	Not at all	A little	Not at all	Not at all	Not at all	Very worried	Worried	Agree	Disagree	Disagree	Strongly agree	Disagree	Disagree
566	retrospective	70	65+ years	male	Yes	Mild	Retired	Federal Diploma	No	notalone	No	No	6'000 - 12'0000	Symptoms	1	0	0	0	0	0	Yes	Well informed	Yes	Easy	Easy	Difficult	Difficult	Easy	Difficult	Easy	Easy	Difficult	Very easy	Not at all	Not at all	Not at all	Not at all	Not at all	Not at all	Not at all	Not at all	Not at all	Extremely worried	Disagree	Disagree	Disagree	Disagree	Disagree	Disagree
567	prospective	74	65+ years	male	Yes		Retired	Higher technical school or college	Yes	alone	No	No	6'000 - 12'0000	Symptoms	1	0	1	0	0	0	No	Very well informed	No	Very easy
568	retrospective	59	40-64 years	male	Yes	Very Severe	Employed	Federal Diploma	No	notalone	No	No	>12'000	Symptoms	1	0	1	0	0	0	No	Neither poorly nor well informed	Yes	Neither										Very worried	Very worried	Very worried	A little	A little	Not at all	A little	Very worried	Worried	Worried	Agree	Agree	Partly	Agree	Agree	Agree
569	prospective	67	65+ years	male	No		Retired	Federal Diploma	Yes	notalone	No	No	<6'000	Precausion	1	0	0	0	0	0	Yes	Very well informed	Yes	Difficult	Very easy	Very easy	Very easy	Very easy	Very easy	Very easy	Very easy	Very easy	Very easy	Not at all	Not at all	Not at all	A little	Very worried			Not at all	Not at all	Not at all	Strongly disagree	Strongly disagree	Strongly disagree	Strongly agree	Strongly disagree
570	prospective	47	40-64 years	male	Yes	Moderate	Employed	Federal Diploma	No	notalone	Yes	No	6'000 - 12'0000	Contacted by direct contact	1	0	0	0	0	0	Yes	Well informed	Yes	Neither	Easy			Very difficult	Easy	Neither	Neither	Difficult		Not at all	Not at all	Not at all	Not at all	Worried	Not at all	Not at all	Not at all	Very worried	Very worried	Strongly disagree	Disagree	Disagree	Disagree	Partly	Partly
571	prospective	65	65+ years	female	No		Retired	University	No	notalone	No	No	6'000 - 12'0000	Contacted by direct contact	1	0	0	0	0	0	Yes	Neither poorly nor well informed	Yes	Neither	Easy	Neither	Very easy	Neither	Easy	Easy	Very easy	Neither		Not at all	Not at all	A little	Not at all	Worried	Not at all	Not at all	Not at all	Very worried	Very worried	Strongly disagree	Strongly disagree	Strongly disagree	Partly	Strongly disagree	Strongly disagree
572	retrospective	40	40-64 years	male	Yes	Moderate	Employed	Higher technical school or college	No	notalone	Yes	No	6'000 - 12'0000	Contacted by direct contact	1	0	0	0	0	0	Yes	Well informed	Yes	Easy	Easy	Easy	Very easy	Easy	Easy	Easy	Neither	Easy	Very easy	A little	Not at all	Worried	Not at all	Worried	A little	Worried	Not at all	A little	Worried	Partly	Partly	Partly	Agree	Partly	Disagree
573	prospective	81	65+ years	female	Yes	Very Severe	Retired	None or mandatory school	Yes	alone	No	No	<6'000	SwissCovid-App	0	0	0	0	0	0	No	Well informed	No	Easy
574	prospective	77	65+ years	male	Yes	Moderate	Retired	Federal Diploma	No	notalone	No	No	<6'000	Contacted by direct contact	1	0	0	0	0	0	No	Poorly informed	Yes	Very easy	Easy	Neither			Very easy	Easy	Very easy	Very easy
575	retrospective	85	65+ years	male	Yes	Moderate	Retired	Federal Diploma	No	notalone	No	No	>12'000	Symptoms	0	0	1	0	0	0	No	Well informed	No	Very easy										Not at all	A little	Worried	Not at all	A little	Not at all	Not at all	Not at all	Extremely worried	Extremely worried	Strongly disagree	Strongly disagree	Strongly disagree	Agree	Strongly disagree	Strongly disagree
576	prospective	58	40-64 years	male	Yes	Mild	Self-employed	Federal Diploma	Yes	notalone	Yes	No	>12'000	Contacted by direct contact	1	0	0	0	0	0	Yes	Very well informed	Yes	Neither	Neither		Very easy							Not at all	Not at all	Not at all	Not at all	Worried	Not at all	Not at all	Not at all	Worried	Not at all	Partly	Agree	Agree	Partly	Disagree	Disagree
577	retrospective	52	40-64 years	female	Yes	Severe	Employed	Federal Diploma	No	notalone	No	No	<6'000	Symptoms	1	0	0	0	0	0	Yes	Well informed	Yes	Easy	Easy									Not at all	A little	Not at all	Not at all	Very worried	Very worried	Very worried	Not at all	Not at all	A little	Disagree	Disagree	Disagree	Agree	Disagree	Disagree
578	prospective	51	40-64 years	male	Yes	Severe	Self-employed	University	No	notalone	No	No	6'000 - 12'0000	Symptoms	0	1	0	0	0	0	Yes	Very well informed	Yes	Very easy	Very easy	Very easy	Very easy	Very easy	Very easy	Very easy	Very easy	Very easy	Very easy	Not at all	Not at all	A little	Not at all	A little	Not at all	Not at all	A little	A little	A little	Disagree	Partly	Disagree	Partly	Agree	Partly
579	prospective	73	65+ years	male	No		Retired	Federal Diploma	No	notalone	Yes	No	6'000 - 12'0000	Contacted by direct contact	1	0	0	0	0	0	Yes	Well informed	Yes	Neither	Very easy					Easy	Easy		Very easy	A little	A little	Not at all	Not at all	A little	Not at all	Not at all	Not at all	A little	A little	Disagree	Disagree	Disagree	Agree	Agree	Disagree
580	prospective	71	65+ years	female	Yes	Mild	Retired	Federal Diploma	No	notalone	No	No	6'000 - 12'0000	Symptoms	1	0	0	0	0	0	Yes	Very well informed	Yes	Easy	Very easy					Very easy	Very easy	Very easy	Very easy	Not at all	Not at all	A little	Not at all	Not at all	Not at all	Not at all	Not at all	Extremely worried	Very worried	Strongly disagree	Strongly disagree	Strongly disagree	Partly	Disagree	Disagree
581	prospective	62	40-64 years	female	Yes	Moderate	Self-employed	Federal Diploma	No	notalone	No	Yes	>12'000	Symptoms	0	0	0	0	0	1	Yes	Very well informed	Yes	Neither	Easy	Neither	Very easy	Very easy	Neither	Neither	Neither	Very easy	Neither	Not at all	Not at all	Not at all	Not at all	Not at all	Not at all	Not at all	Not at all	Worried	Worried	Strongly disagree	Strongly disagree	Strongly disagree	Agree	Strongly disagree	Strongly disagree
582	retrospective	25	18-39 years	male	Yes	Mild	Employed	Federal Diploma	No	notalone	Yes	No	6'000 - 12'0000	Contacted by direct contact	1	0	0	0	0	0	Yes	Well informed	Yes	Difficult	Easy	Very difficult	Easy	Easy	Easy	Neither	Difficult	Difficult	Very easy	Not at all	Not at all	Worried	A little	Very worried	Not at all	Not at all	Not at all	Very worried	Very worried	Disagree	Disagree	Disagree	Partly	Agree	Agree
583	prospective	37	18-39 years	male	No		Employed	University	No	notalone	No	No	6'000 - 12'0000	Contacted by direct contact	1	0	0	0	0	0	Yes	Well informed	Yes	Easy	Easy	Easy	Neither	Neither	Easy	Very easy	Easy	Easy	Neither											Disagree	Partly	Agree	Strongly disagree	Strongly disagree	Strongly agree
584	prospective	49	40-64 years	male	Yes	Mild	Self-employed	University	No	notalone	No	No	6'000 - 12'0000	Symptoms	1	0	0	0	0	0	Yes	Well informed	No	Easy	Easy	Very easy	Very easy	Very easy	Very easy	Easy	Easy	Neither		A little	Not at all	Not at all	Not at all	Not at all	Not at all	Not at all	Not at all	Worried	Worried	Strongly disagree	Strongly disagree	Strongly disagree	Agree	Strongly disagree	Agree
585	prospective	67	65+ years	male	Yes	Moderate	Retired		No	notalone	No	Yes		Symptoms	1	0	0	0	0	0	Yes	Well informed	Yes	Very easy	Very easy	Very easy	Very easy	Very easy	Very easy	Very easy	Very easy	Very easy	Very easy
586	retrospective	19	18-39 years	female	Yes	Moderate	Without Work	Federal Diploma	No	notalone	No	No	<6'000	Symptoms	0	1	0	0	0		Yes	Well informed	Yes	Difficult	Easy	Easy	Easy	Easy	Easy	Very easy	Very easy	Neither	Easy	Extremely worried	Extremely worried	A little	Very worried	Worried	Not at all	Not at all	A little	A little	Very worried	Disagree	Partly	Disagree	Agree	Agree	Partly
587	retrospective	58	40-64 years	female	Yes	Moderate	Employed	Higher technical school or college	No	notalone	No	No	>12'000	Symptoms	1	0	0	0	0	0	No	Very well informed	Yes	Very easy	Very easy		Very easy							Not at all	Not at all	Not at all	Not at all	Not at all	Not at all	A little	A little	Very worried	Very worried	Agree	Agree	Partly	Agree	Agree	Agree
588	prospective	28	18-39 years	female	Yes	Moderate	Education	University	No	notalone	No	Yes	<6'000	Symptoms	1	0	0	0	0	0	Yes	Poorly informed	No	Difficult	Very easy	Very difficult	Difficult	Very difficult	Difficult	Difficult	Very difficult	Very difficult	Very difficult	A little	Not at all	Not at all	A little	Extremely worried	Not at all	Not at all	Not at all	Very worried	Very worried	Partly	Partly	Partly	Agree	Disagree	Agree
589	retrospective	51	40-64 years	female	Yes	Severe	Employed	Higher technical school or college	Yes	notalone	No	No	6'000 - 12'0000	Symptoms	1	0	0	0	0	0	Yes	Very well informed	Yes	Very easy	Very easy	Very easy	Very easy		Very easy	Very easy	Very easy	Very easy	Very easy	Worried	A little	Not at all	Not at all	A little	Not at all	Not at all	A little	Worried	Very worried	Strongly disagree	Partly	Partly	Partly	Agree	Agree
590	prospective	49	40-64 years	female	Yes	Severe	Housewife	Higher technical school or college	Yes	notalone	Yes	No	>12'000	Symptoms	1	0	0	0	0	0	Yes	Poorly informed	Yes	Very difficult	Very difficult	Very difficult	Very easy	Very easy	Very difficult	Very difficult	Neither	Difficult	Very easy	Not at all	Not at all	Not at all	Not at all	Not at all	Not at all	Not at all	Not at all	Extremely worried	Extremely worried	Partly	Partly	Strongly agree	Strongly agree	Strongly agree	Strongly agree
591	retrospective	40	40-64 years	female	Yes	Moderate	Employed	Federal Diploma	No	notalone	Yes	No	6'000 - 12'0000	Symptoms	1	0	0	0	0	0	Yes	Well informed	Yes	Difficult	Difficult	Very difficult	Difficult	Very difficult	Easy	Difficult	Very difficult	Very difficult		Not at all	Not at all	Worried		A little			Not at all	Extremely worried	Extremely worried	Disagree	Disagree	Disagree	Disagree	Disagree	Disagree
592	prospective	43	40-64 years	male	Yes	Moderate	Employed	Federal Diploma	No	notalone	Yes	No	6'000 - 12'0000	Contacted by direct contact	1	0	0	0	0	0	Yes	Very well informed	Yes	Easy	Very easy									Not at all	Not at all	Not at all	Not at all	A little	Not at all	Not at all		Not at all	Worried	Strongly disagree	Partly	Disagree	Agree	Strongly disagree	Disagree
593	prospective	72	65+ years	female	Yes	Mild	Retired	University	No	notalone	No	No	>12'000	Symptoms	1	0	0	0	0	0	Yes	Very well informed	Yes	Easy										Not at all	Not at all	Not at all	Not at all	A little	Not at all	Not at all	A little	Worried	Worried	Disagree	Disagree	Disagree	Partly	Disagree	Disagree
594	prospective	42	40-64 years	female	Yes	Very Severe	Employed	Federal Diploma	Yes	notalone	Yes	No	6'000 - 12'0000	Symptoms	1	0	0	0	0	0	Yes	Well informed	Yes	Very easy	Very easy	Very difficult	Very difficult	Very difficult	Very easy	Easy	Easy	Difficult		Not at all	Not at all	Not at all	Not at all	Not at all	Not at all	Not at all	Not at all	Extremely worried	Extremely worried	Disagree	Disagree	Disagree	Agree	Agree	Agree
595	prospective	37	18-39 years	male	Yes	Severe	Employed	Higher technical school or college	No	notalone	No	Yes	>12'000	Contacted by officials	1	0	0	0	0	0	Yes	Very well informed	Yes	Very easy										Not at all	Not at all	Not at all	Not at all	Very worried	Not at all	Not at all	Not at all	Not at all	Not at all	Strongly disagree	Strongly disagree	Strongly disagree	Strongly disagree	Strongly disagree	Strongly disagree
596	prospective	54	40-64 years	male	Yes	Mild	Employed	None or mandatory school	No	notalone	No	Yes	<6'000	Symptoms	1	0	0	0	0	0	Yes	Very well informed	Yes	Easy	Easy	Easy	Very easy	Very easy			Very easy	Easy	Difficult	Not at all	Not at all		Not at all	Not at all	Not at all	Not at all	Not at all	Very worried		Strongly agree	Strongly agree	Strongly agree	Strongly agree	Strongly agree	Strongly agree
597	prospective	29	18-39 years	male	Yes	Severe	Employed	Federal Diploma	No	notalone	No	Yes	<6'000	Contacted by direct contact	1	0	0	0	0	0	Yes	Very well informed	No	Very easy	Very easy	Very easy	Very easy	Very easy	Very easy	Very easy	Very easy	Easy	Very difficult	Not at all	Not at all	Not at all	Not at all	Worried	Not at all	Not at all	A little	Worried	Very worried	Strongly disagree	Strongly disagree	Strongly disagree	Strongly agree	Strongly disagree	Strongly disagree
598	prospective	66	65+ years	male	No		Retired	None or mandatory school	No	alone	No	No	<6'000	Contacted by officials	1	0	0	0	0	0	Yes	Well informed	Yes	Easy	Easy	Easy	Easy							A little	A little	A little	A little	Worried	Not at all	Not at all	Not at all	A little	Worried	Disagree	Disagree	Disagree	Partly	Agree	Disagree
599	retrospective	54	40-64 years	female	Yes	Severe	Employed	Higher technical school or college	No	notalone	No	No	<6'000	Symptoms	1	0	0	0	0	0	Yes	Well informed	Yes	Very easy										Not at all	Not at all	Not at all	Not at all	Not at all	Not at all	Not at all	Not at all	Worried	Very worried	Agree	Disagree	Disagree	Agree	Disagree	Partly
600	retrospective	51	40-64 years	female	Yes	Severe	Employed	Federal Diploma	No	notalone	No	No	6'000 - 12'0000	Symptoms	1	1	0	0	0	0	Yes	Very well informed	Yes	Very difficult	Easy	Very difficult	Very easy	Very easy	Very difficult	Very difficult	Easy	Easy		Extremely worried	Worried		Worried	Extremely worried			Worried	Extremely worried	Extremely worried	Agree	Agree	Agree	Disagree	Agree	Agree
601	prospective	67	65+ years	male	Yes	Moderate	Employed	Federal Diploma	Yes	notalone	No	Yes	6'000 - 12'0000	Symptoms	1	0	0	0	0	0	Yes	Well informed	No	Easy	Easy						Very easy	Very easy	Difficult	Not at all	Not at all	Not at all	Not at all	Worried	Not at all	Not at all	A little	Very worried	Worried	Disagree	Disagree	Disagree	Disagree	Disagree	Disagree
602	retrospective	21	18-39 years	male	Yes	Severe	Education	Federal Diploma	No	notalone	No	No	6'000 - 12'0000	Symptoms	0	1	0	0	0	0	Yes	Well informed	Yes	Easy	Easy	Difficult	Difficult	Difficult	Very difficult	Very difficult	Difficult	Difficult	Difficult	Not at all	Not at all	Not at all	Not at all	Very worried	Not at all	Not at all	A little	Very worried	Very worried	Agree	Partly	Agree	Agree	Strongly disagree	Partly
603	prospective	52	40-64 years	male	Yes	Moderate	Employed	Federal Diploma	No	notalone	No	No	6'000 - 12'0000	Contacted by direct contact	1	0	0	0	0	0	Yes	Well informed	Yes	Very easy	Very easy									Not at all	Not at all	A little	Not at all	A little	Not at all	Not at all	A little	A little	A little	Strongly disagree	Strongly disagree	Strongly disagree	Partly	Disagree	Partly
604	retrospective	39	18-39 years	female	Yes	Moderate	Employed	Federal Diploma	No	notalone	No	No	<6'000	Contacted by direct contact	1	0	0	0	0	0	Yes	Well informed	Yes	Neither	Very difficult	Very difficult	Very difficult	Very difficult	Very difficult	Very difficult	Very difficult	Very difficult	Very difficult	Extremely worried	Extremely worried	Extremely worried	Extremely worried	Extremely worried	Extremely worried	Extremely worried	Extremely worried	Extremely worried	Extremely worried	Strongly disagree	Partly	Partly	Partly	Partly	Strongly disagree
605	retrospective	21	18-39 years	male	Yes	Moderate	Education	Federal Diploma	No	notalone	No	No	>12'000	Symptoms	1	0	0	0	0	0	Yes	Very well informed	No	Difficult	Very easy	Easy	Very easy	Easy	Neither	Very easy	Difficult	Difficult	Very easy	Very worried	Very worried	Not at all	A little	Worried	Not at all	Not at all	Not at all	A little	Not at all	Disagree	Disagree	Disagree	Strongly agree	Strongly disagree	Agree
606	prospective	62	40-64 years	female	Yes	Mild	Employed	Federal Diploma	Yes	notalone	No	Yes	<6'000	Contacted by direct contact	1	0	0	0	0	0	Yes	Neither poorly nor well informed	Yes	Easy	Very easy	Difficult	Difficult	Difficult	Neither	Neither	Difficult	Difficult	Very difficult	A little	Worried	Not at all	Not at all	A little	Not at all	Not at all	A little	Worried	Worried	Disagree	Partly	Strongly disagree	Agree	Disagree	Strongly disagree
607	prospective	28	18-39 years	female	Yes	Severe	Employed	Higher technical school or college	No	notalone	No	No	<6'000	Symptoms	1	0	0	0	0	0	Yes	Very well informed	Yes	Very easy	Very easy	Neither	Very easy	Very easy	Neither	Very easy	Very easy	Neither	Neither	Very worried	Very worried	Very worried	Extremely worried	Extremely worried	Not at all	Not at all	Not at all	Very worried	Extremely worried	Strongly disagree	Strongly disagree	Strongly disagree	Strongly disagree	Strongly disagree	Strongly disagree
608	prospective	19	18-39 years	female	Yes	Moderate	Education	None or mandatory school	No	notalone	No	Yes	<6'000	Contacted by direct contact	1	0	0	0	0	0	Yes	Well informed	Yes	Neither	Easy	Difficult	Neither	Easy	Neither	Difficult	Difficult	Difficult	Difficult	Not at all	A little	Worried	Not at all	A little	Not at all	Not at all	A little	Extremely worried	Extremely worried	Partly	Agree	Agree	Partly	Disagree	Partly
609	retrospective	37	18-39 years	female	Yes	Severe	Employed	Federal Diploma	No	alone	No	No	<6'000	Symptoms	1	0	0	0	0	0	No	Neither poorly nor well informed	Yes	Easy	Easy	Very easy	Very easy	Difficult	Very easy	Very easy	Very easy	Very easy	Very easy	Not at all	Not at all	Not at all	A little	A little	Not at all	Not at all		A little	Very worried	Disagree	Disagree	Disagree	Strongly agree	Strongly agree	Strongly disagree
610	retrospective	18	18-39 years	male	Yes	Moderate	Employed	Federal Diploma	No	notalone	Yes	Yes	<6'000	Symptoms	1	0	0	0	0	0	No	Well informed	Yes	Easy	Very easy	Very difficult	Very difficult	Very difficult	Very difficult	Very difficult	Very difficult	Very difficult	Very easy	Not at all	Not at all	Not at all	Not at all	Not at all	Not at all	Not at all	A little	A little	Worried	Disagree	Strongly agree	Disagree	Strongly agree	Agree	Disagree
611	prospective	38	18-39 years	female	Yes	Moderate	Employed	Federal Diploma	No	alone	No	No	6'000 - 12'0000	Symptoms	1	0	0	0	0	0	Yes	Well informed	Yes	Difficult	Very easy									A little	A little	Not at all	Not at all	Very worried	Not at all	Not at all	Worried	Worried	A little	Strongly disagree	Strongly disagree	Strongly disagree	Strongly agree	Strongly disagree	Strongly disagree
612	prospective	56	40-64 years	female	Yes	Moderate	Employed	Higher technical school or college	No	notalone	No	No	<6'000	Symptoms	1	0	0	0	0	0	Yes	Well informed	Yes	Neither	Easy		Easy							Not at all	Not at all	Not at all	Not at all	A little	Not at all	Not at all	A little	Very worried	Very worried	Strongly disagree	Strongly disagree	Disagree	Strongly disagree	Strongly disagree	Agree
613	prospective	60	40-64 years	male	Yes	Very Severe	Self-employed	Federal Diploma	Yes	alone	No	No	<6'000	Symptoms	1	0	0	0	0	0	Yes	Very well informed	Yes	Very easy	Very easy	Very easy	Very easy	Very easy						Not at all	Worried	Not at all	Worried	A little	Not at all	Not at all	Not at all	A little	A little	Strongly disagree	Strongly disagree	Strongly disagree	Strongly disagree	Strongly disagree	Strongly disagree
614	prospective	31	18-39 years	male	Yes	Severe	Employed	Higher technical school or college	No	notalone	No	No	6'000 - 12'0000	Contacted by direct contact	1	0	0	0	0	0	Yes	Well informed	Yes	Very easy	Very easy	Very difficult	Very difficult	Very difficult	Very difficult	Very difficult	Very difficult	Very difficult	Very easy	Not at all	Not at all	Not at all	Worried	Worried	Not at all	Not at all	Not at all	A little	Worried	Strongly disagree	Strongly disagree	Strongly disagree	Strongly disagree	Strongly disagree	Strongly disagree
615	prospective	61	40-64 years	female	Yes	Moderate	Self-employed	Federal Diploma	No	notalone	No	No	6'000 - 12'0000	Symptoms	1	0	0	0	0	0	Yes	Very well informed	Yes	Easy	Very easy					Very easy				Not at all	A little	Not at all	A little	A little	Not at all	Not at all	A little	Very worried	A little	Strongly disagree	Strongly disagree	Strongly disagree	Disagree	Partly	Disagree
616	prospective	84	65+ years	female	Yes	Very Severe	Retired	Federal Diploma	No	notalone	No	No	<6'000	Symptoms	1	0	1	0	0	0	Yes	Well informed	Yes	Neither										Worried	Worried	Worried	Very worried	Very worried			A little	A little	Worried	Partly	Disagree	Disagree	Partly	Disagree	Disagree
617	prospective	54	40-64 years	female	Yes	Severe	Employed	Federal Diploma	No	notalone	No	Yes	<6'000	Contacted by direct contact	1	0	0	0	0	0	Yes	Very well informed	Yes	Easy	Very easy	Easy								Not at all	A little	Not at all	A little	A little	Not at all	Not at all	Not at all	A little	Not at all	Disagree	Disagree	Disagree	Agree	Disagree	Partly
618	retrospective	45	40-64 years	male	Yes	Moderate	Employed	Federal Diploma	No	notalone	Yes	No	<6'000	Symptoms	1	0	0	0	0	0	Yes	Well informed	Yes	Easy	Easy	Easy	Easy	Easy	Easy	Easy	Easy	Easy	Easy	Very worried	Worried	Worried	Very worried	A little	Extremely worried	Extremely worried	Extremely worried	Extremely worried	Extremely worried	Strongly disagree	Disagree	Partly	Partly	Partly	Partly
619	prospective	53	40-64 years	female	Yes	Moderate	Employed	University	No	notalone	Yes	No	>12'000	Contacted by direct contact	1	0	0	0	0	0	Yes	Very well informed	Yes	Easy	Very easy		Very easy		Very easy	Easy	Difficult	Easy		Not at all	Not at all	Not at all	Not at all	A little	Not at all	Not at all	A little	Very worried	Extremely worried	Strongly disagree	Strongly disagree	Strongly disagree	Partly	Strongly disagree	Strongly disagree
620	prospective	77	65+ years	male	Yes	Moderate	Retired	University	No	notalone	No	No	6'000 - 12'0000	Contacted by direct contact	1	0	0	0	0	0	Yes	Well informed	Yes	Neither	Very easy	Easy	Easy	Easy	Easy	Neither	Neither	Difficult		Not at all	Not at all	A little	Not at all	A little	Not at all	Not at all	Not at all	A little	Worried	Partly	Agree	Agree	Strongly agree	Agree	Strongly agree
621	prospective	41	40-64 years	male	Yes	Moderate	Employed	University	No	notalone	Yes	No	>12'000	Travel	1	0	0	0	0	0	Yes	Very well informed	Yes	Very difficult	Neither	Difficult	Very easy	Very easy	Very easy	Very easy	Very easy	Very easy	Very easy	Not at all	A little	Worried	Not at all	Extremely worried	Not at all	Not at all	Not at all	Worried	Worried	Strongly disagree	Strongly disagree	Strongly disagree	Strongly disagree	Strongly disagree	Strongly disagree
622	prospective	72	65+ years	male	No		Retired	Federal Diploma	Yes	notalone	No	No	<6'000	Contacted by direct contact	1	0	0	0	0	0	Yes	Well informed	Yes	Neither	Easy	Easy	Difficult	Difficult	Neither	Neither	Neither	Neither	Neither	Not at all	Not at all	Not at all	Not at all	Not at all	Not at all	Not at all	Not at all	Worried	Worried	Disagree	Agree	Agree	Agree	Disagree	Disagree
623	prospective	88	65+ years	female	Yes	Moderate	Retired	Federal Diploma	Yes	alone	No	Yes	<6'000	Contacted by direct contact	1	0	1	0	0	0	Yes	Well informed	Yes	Neither										Not at all	A little	Not at all	Not at all	A little	Not at all	Not at all	Extremely worried	Worried	Very worried	Strongly disagree	Strongly disagree	Strongly disagree		Agree	Strongly disagree
624	prospective	26	18-39 years	female	Yes	Severe	Employed	Federal Diploma	No	notalone	No	No	<6'000	Symptoms	0	1	0	0	0	0	Yes	Well informed	Yes	Difficult	Difficult	Very difficult	Neither	Very easy	Difficult	Very difficult	Easy	Neither		Extremely worried	Very worried	Very worried	Extremely worried	Very worried	Not at all	Not at all	Worried	Not at all	Worried	Strongly disagree	Strongly disagree	Strongly disagree	Partly	Strongly disagree	Strongly disagree
625	prospective	72	65+ years	male	Yes	Moderate	Retired	University	No	notalone	No	No	6'000 - 12'0000	Symptoms	1	0	0	0	0	0	Yes	Very well informed	Yes	Easy	Very easy	Neither	Very easy	Very easy	Very easy	Easy	Easy	Neither	Very easy
626	prospective	42	40-64 years	male	Yes	Mild	Employed	Federal Diploma	No	alone	No	No	6'000 - 12'0000	Symptoms	1	0	0	0	0	0	Yes	Very well informed	Yes	Easy	Very easy									Not at all	Not at all	Not at all	Not at all	Worried	Not at all	Not at all	A little	Not at all	Not at all	Disagree	Partly	Disagree	Agree	Disagree	Disagree
627	prospective	29	18-39 years	female	No		Employed	Higher technical school or college	No	notalone	No	No	6'000 - 12'0000	Contacted by officials	1	0	0	0	0	0	Yes	Well informed	Yes	Difficult	Very easy	Difficult	Difficult		Very easy	Easy	Difficult	Easy		Worried	Worried	Not at all	Not at all	Not at all	Not at all	Not at all	A little	Very worried	Worried	Partly	Disagree	Disagree	Agree	Disagree	Agree
628	retrospective	59	40-64 years	female	Yes	Moderate	Self-employed	University	No	notalone	No	No	>12'000	Symptoms	1	0	0	0	0	0	Yes	Very well informed	Yes	Very easy	Very easy				Very easy	Very easy	Very easy	Very easy	Very easy	Not at all	Not at all	Not at all	Not at all	Not at all	Not at all	A little	Not at all	Not at all	Not at all	Agree	Agree	Partly	Strongly agree	Strongly agree	Agree
629	prospective	67	65+ years	male	Yes	Severe	Self-employed	Federal Diploma	Yes	notalone	Yes	No	>12'000	Symptoms	1	0	0	0	0	0	Yes	Well informed	Yes	Easy										Not at all	A little	A little	A little	A little	Not at all	Not at all	Not at all	Worried	Worried	Disagree	Disagree	Disagree	Partly	Disagree	Disagree
630	prospective	62	40-64 years	female	Yes	Moderate	Employed	University	No	alone	No	No	6'000 - 12'0000	Symptoms	1	0	0	0	0	0	Yes	Well informed	Yes	Easy	Easy	Easy	Easy	Easy	Easy	Easy	Easy		Easy	A little	A little	A little	Not at all	Not at all	Not at all	Not at all	Not at all	Worried	A little	Disagree	Disagree	Disagree	Partly	Disagree	Disagree
631	retrospective	47	40-64 years	male	Yes	Severe	Self-employed	University	No	notalone	Yes	No	6'000 - 12'0000	Symptoms	1	0	0	0	0	0	No	Very well informed	Yes	Easy										Not at all	Not at all	Not at all	Not at all	Not at all	Not at all	Not at all	Not at all	Worried	Worried	Disagree	Disagree	Disagree	Agree	Disagree	Disagree
632	retrospective	29	18-39 years	female	Yes	Severe	Employed	Federal Diploma	No	alone	No	No	<6'000	Symptoms	1	0	0	0	0	0	Yes	Well informed	Yes	Very difficult										Extremely worried	Extremely worried	Extremely worried	Extremely worried	Extremely worried	A little	A little	Extremely worried	Extremely worried	Extremely worried	Partly	Partly	Strongly disagree	Partly	Strongly disagree	Partly
633	prospective	31	18-39 years	female	Yes	Moderate	Employed	University	No	notalone	No	No	<6'000	Symptoms	1	0	0	0	0	0	Yes	Well informed		Easy	Very easy					Very difficult				Not at all	Not at all	Not at all	Not at all	A little	Not at all	Not at all	Not at all	Worried	Worried	Strongly disagree	Agree	Disagree	Agree	Strongly disagree	Disagree
634	prospective	29	18-39 years	female	Yes	Severe	Employed	Higher technical school or college	No	notalone	No	Yes	>12'000	Contacted by direct contact	1	0	0	0	0	0	Yes	Very well informed	Yes	Difficult	Very easy	Very easy	Very easy	Very easy	Very easy	Very easy	Very easy	Very easy	Difficult	Worried	Worried	A little	A little	Extremely worried	Not at all	Not at all	A little	Not at all	Extremely worried	Partly	Strongly disagree	Disagree	Agree	Strongly disagree	Strongly disagree
635	retrospective	39	18-39 years	female	Yes	Moderate	Self-employed	Federal Diploma	No	notalone	Yes	Yes	<6'000	Symptoms	1	0	0	0	0	0	Yes	Neither poorly nor well informed	Yes	Neither	Neither	Difficult	Neither	Difficult	Difficult	Difficult	Neither	Neither	Neither	A little	A little	Worried	A little	A little	A little	A little	Very worried	A little	Very worried	Partly	Disagree	Disagree	Agree	Agree	Agree
636	prospective	29	18-39 years	female	Yes	Moderate	Employed		No	alone	No	No	<6'000	Symptoms	1	0	0	0	0	0	Yes	Neither poorly nor well informed	No	Very easy	Easy									Not at all	Not at all	Not at all	Not at all	Not at all	Very worried	Very worried	Extremely worried	Very worried	Extremely worried	Strongly disagree	Strongly disagree	Agree	Strongly disagree	Strongly disagree	Strongly disagree
637	retrospective	39	18-39 years	female	Yes	Moderate	Employed	University	No	notalone	Yes	No	>12'000	Symptoms	1	0	0	0	0	0	Yes	Very well informed	Yes	Very difficult	Very easy	Very difficult	Very easy	Very easy	Very easy	Very easy	Very easy	Neither		Very worried	Very worried	Very worried	Very worried	Not at all	Not at all	Not at all	Very worried	Extremely worried	Extremely worried	Strongly disagree	Strongly disagree	Strongly disagree	Strongly disagree	Strongly disagree	Strongly disagree
638	prospective	80	65+ years	female	Yes	Mild	Retired	Federal Diploma	No	alone	No	No	<6'000	Contacted by direct contact	1	0	0	0	0	0	Yes	Neither poorly nor well informed	Yes	Easy	Easy	Easy	Easy	Easy	Easy	Easy
639	prospective	59	40-64 years	female						alone	No				0	0	0	0	0	0
640	prospective	56	40-64 years	male	Yes	Moderate	Self-employed	University	Yes	notalone	No	Yes	6'000 - 12'0000	Contacted by direct contact	1	0	0	0	0	0	Yes	Well informed	No	Very easy	Very easy	Easy	Very easy	Very easy	Very easy	Very easy	Neither		Neither	A little	Worried	Not at all	Not at all	Very worried	Not at all	A little	Not at all	Worried	Not at all	Agree	Disagree	Disagree	Agree	Strongly disagree	Strongly disagree
641	prospective	21	18-39 years	female	Yes	Severe	Education	Federal Diploma	No	notalone	No	No	<6'000	Symptoms	1	0	0	0	0	0	Yes	Very well informed	Yes	Easy	Very easy	Easy	Easy	Very easy	Easy	Very easy	Very easy	Difficult	Very easy	Very worried	Very worried	Not at all	Not at all	Very worried	Not at all	Not at all	A little	Very worried	Very worried	Strongly disagree	Strongly disagree	Strongly disagree	Partly	Strongly disagree	Disagree
642	prospective	57	40-64 years	female	Yes	Very Severe	Employed	Higher technical school or college	No	notalone	No	No	<6'000	Symptoms	1	0	0	0	0	0	Yes	Very well informed	Yes	Difficult	Very easy	Difficult	Very easy	Very easy	Very easy	Easy	Easy	Easy	Neither	Worried	Extremely worried	Very worried	Extremely worried	Extremely worried	Worried	A little	Not at all	Extremely worried	Extremely worried	Partly			Partly	Partly	Disagree
643	retrospective	77	65+ years	male	No					alone	No			Symptoms	0	0	1	0	0	0	No	Neither poorly nor well informed	Yes	Neither
644	retrospective	54	40-64 years	female	Yes	Very Severe	Employed	University	Yes	notalone	No	No	>12'000	Symptoms	1	0	0	0	0	0	Yes	Very well informed	Yes	Very easy	Very easy		Very easy		Very easy	Very easy	Very easy	Very easy	Very easy	Not at all	Not at all	Not at all	Not at all	Very worried	A little	Worried	A little	Extremely worried	Extremely worried	Strongly agree	Strongly agree	Strongly agree	Strongly agree	Strongly agree	Strongly agree
645	prospective	37	18-39 years	female	Yes	Severe	Housewife	Federal Diploma	No	notalone	Yes	Yes	<6'000	Symptoms	1	0	0	0	0	0	Yes	Very well informed	Yes	Neither	Very easy	Very difficult	Very difficult	Very difficult	Very easy	Very difficult	Neither	Very difficult	Very difficult	Not at all	Worried	Worried	A little	A little	Not at all	Not at all	Extremely worried	Extremely worried	Extremely worried	Agree	Partly	Partly	Disagree	Disagree	Partly
646	retrospective	57	40-64 years	male	Yes	Mild	Employed	Federal Diploma	Yes	notalone	Yes	Yes	6'000 - 12'0000	Symptoms	0	0	0	0	0	1	Yes	Very well informed	Yes	Very easy										Not at all	Not at all		Not at all	A little	Not at all	Not at all	Not at all	Not at all	Not at all	Strongly disagree	Strongly disagree	Strongly disagree	Partly	Strongly disagree	Strongly disagree
647	prospective	75	65+ years	male	No		Self-employed	Higher technical school or college	No	notalone	No	Yes	<6'000	Travel	1	0	0	0	0	0	No	Well informed	Yes	Neither	Easy	Easy	Easy	Easy	Easy	Easy	Easy	Easy	Easy	A little	A little		Not at all	A little	Not at all	A little	A little	Worried	Worried	Partly	Partly	Agree	Agree	Disagree	Partly
648	prospective	30	18-39 years	female	Yes	Severe	Employed	Federal Diploma	No	notalone	Yes	No	<6'000	Symptoms	1	0	0	0	0	0	No	Well informed	Yes	Difficult	Very easy	Very difficult	Difficult	Very difficult	Difficult	Difficult	Easy	Easy	Very easy	Not at all	A little	Very worried	A little	Very worried	Not at all	Not at all	Not at all	Extremely worried	Extremely worried	Disagree	Disagree	Disagree	Disagree	Disagree	Partly
649	prospective	44	40-64 years	male	Yes	Moderate	Self-employed	Higher technical school or college	No	notalone	Yes	No	6'000 - 12'0000	Contacted by direct contact	1	0	0	0	0	0	Yes	Well informed	Yes	Neither	Easy					Easy	Easy			A little	A little	Worried	A little	Very worried	Not at all	Not at all	A little	Very worried	A little	Strongly disagree	Strongly disagree	Strongly disagree	Strongly disagree	Strongly disagree	Partly
650	retrospective	45	40-64 years	male	Yes	Severe	Employed	University	Yes	notalone	No	No	>12'000	Contacted by direct contact	1	0	0	0	0	0	Yes	Well informed	No	Easy	Very easy			Very easy						Not at all	Worried	A little	Not at all	Very worried	Not at all	Not at all	A little	A little	A little	Partly	Disagree	Disagree	Disagree	Disagree	Partly
651	prospective	75	65+ years	male	Yes	Moderate	Retired	University	No	notalone	No	No	6'000 - 12'0000	Symptoms	1	0	0	0	0	0	Yes	Very poorly informed	Yes	Very easy	Very easy				Very easy	Very easy			Very easy	Not at all	Not at all	Not at all	Not at all	Very worried	Not at all	Not at all	Not at all	Extremely worried	Extremely worried	Strongly disagree	Strongly disagree	Strongly disagree	Strongly disagree	Strongly disagree	Strongly disagree
652	retrospective	29	18-39 years	female	Yes	Moderate	Employed	Federal Diploma	Yes	alone	No	No	6'000 - 12'0000	Employer/School/Military	1	0	0	0	0	0	No	Poorly informed	Yes	Difficult	Difficult	Difficult	Very easy	Very easy	Very easy	Very easy	Very easy	Very easy	Very easy	Worried	A little	Not at all	A little	Not at all	A little	Not at all	A little	Extremely worried	Extremely worried	Partly	Agree	Strongly disagree	Strongly agree	Partly	Strongly disagree
653	retrospective	39	18-39 years	female	Yes	Moderate	Employed	Higher technical school or college	Yes	notalone	Yes	Yes	>12'000	Symptoms	1	0	0	0	0	0	Yes	Neither poorly nor well informed	Yes	Neither										Not at all	Not at all	Not at all	Not at all	Worried	Not at all	Not at all	Worried	Worried	Worried	Strongly disagree	Strongly disagree	Strongly disagree	Strongly disagree	Strongly disagree	Strongly disagree
654	prospective	65	65+ years	female	Yes	Severe	Self-employed	University	Yes	notalone	No	No	<6'000	Symptoms	1	0	0	0	0	0	Yes	Very well informed	Yes	Very easy	Very easy	Very easy	Very easy	Very easy	Very easy	Very easy	Very easy	Very easy	Very easy	Not at all	Not at all	Not at all	Not at all	Not at all	Not at all	Not at all	Not at all	Not at all	Not at all	Disagree	Disagree	Strongly agree	Agree	Agree	Partly
655	retrospective	36	18-39 years	male	Yes	Moderate	Employed	University	No	notalone	Yes	No	>12'000	Contacted by direct contact	1	0	0	0	0	0	Yes	Neither poorly nor well informed	Yes	Very easy	Very easy								Very easy	Not at all	A little	A little	Not at all	Very worried	Not at all	Not at all	A little	Worried	Extremely worried	Strongly disagree	Strongly disagree	Disagree	Agree	Strongly agree	Agree
656	prospective	33	18-39 years	male	Yes	Moderate	Employed	Higher technical school or college	Yes	notalone	No	No	>12'000	Symptoms	1	0	0	0	0	0	Yes	Well informed	Yes	Neither	Easy	Difficult	Easy	Easy	Easy	Neither	Neither	Neither	Very easy
657	retrospective	39	18-39 years	male	Yes	Mild	Employed	University	No	notalone	Yes	Yes	>12'000	Symptoms	1	0	0	0	0	0	Yes	Well informed	Yes	Neither	Very easy	Difficult	Difficult	Difficult	Very difficult	Very difficult	Easy	Difficult	Very difficult	A little	A little	Not at all	Not at all	A little	Not at all	Not at all	A little	Very worried	Very worried	Disagree	Partly	Disagree	Strongly agree	Partly	Partly
658	prospective	32	18-39 years	male	Yes	Mild	Employed	Higher technical school or college	No	notalone	No	No	>12'000	Contacted by direct contact	1	0	0	0	0	0	Yes	Well informed	Yes	Easy	Very easy	Difficult	Neither		Easy	Neither	Difficult	Difficult		Not at all	Not at all	Not at all	Not at all	A little	Not at all	Not at all	A little	A little	Not at all	Disagree	Agree	Agree	Partly		Strongly disagree
659	retrospective	32	18-39 years	male	Yes	Severe	Employed	Higher technical school or college	No	alone	No	No	6'000 - 12'0000	Contacted by officials	1	0	0	0	0	0	Yes	Neither poorly nor well informed	Yes	Difficult	Neither	Very difficult	Easy	Very easy	Very easy	Very easy	Very easy	Very easy	Very easy	Extremely worried	Worried	Worried	Worried	Very worried	A little	A little	A little	Extremely worried	Extremely worried	Partly	Partly	Partly	Partly	Partly	Partly
660	prospective	30	18-39 years	female	Yes	Moderate	Employed	University	No	notalone	No	No		Symptoms	1	0	0	0	0	0	Yes	Very well informed	Yes	Difficult	Very easy	Difficult	Neither	Neither	Easy	Difficult	Easy	Easy	Very easy	Very worried	Very worried	A little	A little	Extremely worried	Not at all	Not at all	Worried	Extremely worried	Extremely worried	Disagree	Partly	Partly	Agree	Agree	Partly
661	prospective	31	18-39 years	female	Yes	Mild	Employed	Higher technical school or college	No	notalone	No	Yes	>12'000	Contacted by direct contact	1	0	0	0	0	0	Yes	Very well informed	Yes	Neither	Easy	Easy	Very easy	Very easy	Easy	Easy	Easy	Easy	Difficult	Not at all	A little	Not at all	Not at all	A little	Not at all	Not at all	Not at all	Extremely worried	Extremely worried	Agree	Agree	Partly	Strongly agree	Partly	Partly
662	prospective	53	40-64 years	female	Yes	Severe	Employed	None or mandatory school	No	notalone	Yes	Yes	<6'000	Symptoms	1	0	0	0	0	0	Yes	Well informed	Yes	Difficult	Easy	Difficult	Neither	Easy	Difficult	Difficult	Very difficult	Difficult	Difficult	Worried	Worried	Worried	Worried	Worried	Not at all	Not at all	A little	Extremely worried	Extremely worried	Partly	Agree	Partly	Partly	Partly
663	retrospective	82	65+ years	female	Yes	Moderate	Retired	Higher technical school or college	Yes	alone	No	No	<6'000	Symptoms	0	0	1	0	0	0	No	Neither poorly nor well informed	Yes	Easy										Not at all	Not at all	Not at all	Not at all	Worried	Not at all	Not at all	Not at all	A little	A little	Strongly disagree	Strongly disagree	Strongly disagree	Strongly disagree	Strongly disagree	Strongly disagree
664	prospective	74	65+ years	male	Yes	Severe	Retired	Federal Diploma	No	notalone	No	No	<6'000	Symptoms	1	0	0	0	0	0	Yes	Very well informed	Yes	Neither													Not at all	Not at all	Not at all	Not at all	Not at all	A little	Worried	Strongly disagree	Strongly disagree	Strongly disagree	Partly	Strongly disagree	Strongly disagree
665	prospective	38	18-39 years	female	Yes	Mild	Employed	Federal Diploma	No	notalone	Yes	Yes	>12'000	Contacted by direct contact	1	0	0	0	0	0	Yes	Very well informed	Yes	Very difficult	Very easy	Very difficult	Very difficult	Very difficult	Very easy	Easy	Easy	Easy	Very difficult	Not at all	A little	A little	Not at all	A little	Not at all	Not at all	A little	Worried	A little	Partly	Disagree	Disagree	Strongly agree	Disagree	Strongly agree
666	prospective	27	18-39 years	male	Yes	Moderate	Employed	University	No	notalone	No	No	6'000 - 12'0000	Contacted by direct contact	1	0	0	0	0	0	Yes	Well informed	Yes	Difficult	Easy	Difficult	Easy	Easy	Difficult	Neither	Easy	Difficult			Not at all		A little						Very worried	Disagree	Disagree	Disagree	Partly	Strongly disagree	Strongly disagree
667	prospective	34	18-39 years	female	Yes	Mild	Employed	University	No	notalone	No	No	6'000 - 12'0000	Symptoms	1	0	0	0	0	0	Yes	Very well informed	Yes	Easy	Easy	Neither	Easy			Very difficult	Neither	Very difficult	Very easy	A little	Not at all	Not at all	Not at all	Worried	Not at all	Not at all	Not at all	A little	Not at all	Disagree	Disagree	Disagree	Agree	Disagree	Partly
668	prospective	38	18-39 years	female	Yes	Severe	Employed	Higher technical school or college	Yes	notalone	No	Yes	<6'000	Contacted by direct contact	1	0	0	0	0	0	Yes	Very well informed	Yes	Neither	Very easy	Difficult	Easy	Easy	Easy	Difficult	Neither	Neither	Very difficult	Not at all	A little	A little	Not at all	Worried	Not at all	Not at all	Worried	Extremely worried	Extremely worried	Disagree	Disagree	Disagree	Partly	Strongly disagree	Disagree
669	prospective	66	65+ years	female	Yes	Moderate	Retired	None or mandatory school	No	notalone	No	No	6'000 - 12'0000	Symptoms	1	0	0	0	0	0	Yes	Neither poorly nor well informed	Yes	Neither	Very easy	Difficult	Very easy	Very easy	Very difficult	Easy	Easy	Difficult	Very easy	A little	A little	Not at all	Not at all	A little	Not at all	Not at all	A little	Very worried	Very worried	Agree	Agree	Partly	Agree	Partly	Partly
670	retrospective	30	18-39 years	male	Yes	Mild	Employed	Higher technical school or college	No	notalone	No	No	6'000 - 12'0000	Symptoms	1	0	0	0	0	0	No	Neither poorly nor well informed	Yes	Neither	Very easy		Very easy	Very easy	Very easy	Very easy	Very easy	Very easy	Very easy	Not at all	Not at all	Not at all	Not at all	A little	Not at all	Not at all	Not at all	Worried	Worried	Disagree	Disagree	Disagree	Agree	Partly	Partly
671	prospective	56	40-64 years	female	No		Employed	Federal Diploma	Yes	notalone	No	No	6'000 - 12'0000	Symptoms	0	0	1	0	0	0	Yes	Well informed	Yes	Easy										Very worried	Very worried	Very worried	Very worried	Very worried	Not at all	Not at all	Extremely worried	Extremely worried	Extremely worried	Agree	Agree	Agree	Disagree	Strongly agree	Disagree
672	retrospective	48	40-64 years	male	No		Employed	Higher technical school or college	Yes	notalone	Yes	Yes	>12'000	Symptoms	1	0	0	0	0	0	No	Neither poorly nor well informed	Yes	Very easy	Easy	Neither								Not at all	Not at all	Not at all	Not at all	Not at all	Not at all	Not at all	A little	Worried	Very worried	Partly	Agree	Disagree	Agree	Disagree	Disagree
673	retrospective	47	40-64 years	male	Yes	Moderate	Employed	Federal Diploma	Yes	notalone	No	No	6'000 - 12'0000	Symptoms	1	0	0	0	0	0	No	Poorly informed	No	Easy	Very easy	Difficult	Easy	Easy	Easy	Very easy	Easy	Easy	Very easy	Not at all	Not at all	Not at all	Not at all	Very worried	Not at all	Not at all	Not at all	Very worried	Extremely worried	Partly	Agree	Partly	Agree	Agree	Strongly disagree
674	retrospective	22	18-39 years	male	Yes	Severe	Employed	Federal Diploma	Yes	notalone	No	No	<6'000	Employer/School/Military	1	0	0	0	0	0	No	Very well informed	Yes	Neither	Very easy	Very easy	Very easy		Neither	Neither	Very easy	Difficult		Not at all	Not at all	Not at all	Not at all	Worried	Not at all	Not at all	Very worried	Extremely worried	Extremely worried	Strongly disagree	Strongly agree	Partly	Partly	Strongly disagree	Strongly disagree
675	retrospective	50	40-64 years	female	Yes	Severe	Employed	Higher technical school or college	Yes	notalone	Yes	No	6'000 - 12'0000		1	0	0	0	0	0	Yes	Very well informed	Yes	Easy	Easy	Difficult	Very easy	Very easy	Very easy	Very easy	Very easy	Very easy	Very easy	Very worried	Worried	A little	Very worried	Very worried	Not at all	Extremely worried	Not at all	Extremely worried	Extremely worried	Strongly disagree	Strongly disagree	Agree	Disagree	Partly	Agree
676	prospective	77	65+ years	male	Yes	Mild	Retired	Federal Diploma	No	notalone	No	No	6'000 - 12'0000	Symptoms	1	0	0	0	0	0	Yes	Neither poorly nor well informed	No	Neither	Easy	Easy			Very easy	Very easy	Very easy	Difficult		Not at all		A little	Not at all					Worried	A little
677	prospective	30	18-39 years	male	Yes	Moderate	Employed	Federal Diploma	No	alone	No	No	<6'000	Symptoms	1	0	0	0	0	0	Yes	Well informed	Yes	Very easy	Easy									Not at all	Not at all	Not at all	Not at all	Extremely worried	Not at all	Not at all	Not at all	Very worried	Extremely worried	Strongly disagree	Strongly disagree	Strongly disagree	Strongly disagree	Strongly disagree	Strongly disagree
678	prospective	41	40-64 years	male	Yes	Mild	Employed	Higher technical school or college	No	alone	No	No	6'000 - 12'0000	Symptoms	1	0	0	0	0	0	Yes	Well informed	Yes	Easy	Very easy	Easy				Very easy	Very easy	Very easy		Not at all	A little	A little	Not at all	Worried	Not at all	Not at all	Not at all	Not at all	A little	Disagree	Disagree	Agree	Agree	Strongly disagree	Strongly disagree
679	prospective	79	65+ years	male	Yes	Moderate	Retired	Higher technical school or college	Yes	notalone	No	No	<6'000	Symptoms	1	0	0	0	0	0	Yes	Well informed	Yes	Easy	Easy	Easy	Easy	Easy	Easy	Easy	Easy	Neither	Very easy	Not at all	A little	Not at all	Not at all	Not at all	Not at all	Not at all	Not at all	Worried	Worried	Disagree	Disagree	Partly	Agree	Partly	Agree
680	prospective	63	40-64 years	female	Yes	Moderate	Retired	Federal Diploma	No	notalone	No	No	6'000 - 12'0000	Symptoms	1	0	0	0	0	0	Yes	Very well informed	Yes	Very easy	Very easy	Difficult	Very easy	Very easy	Easy	Easy	Difficult	Difficult	Very easy	Not at all	Not at all	Not at all	Not at all	Worried	Not at all	Not at all	Not at all	Worried	Very worried	Strongly agree	Strongly agree	Agree	Strongly agree	Partly	Partly
681	prospective	37	18-39 years	female	Yes	Moderate	Employed	University	No	notalone	No	No	>12'000	Symptoms	1	0	0	0	0	0	Yes	Well informed	Yes	Easy	Easy									Worried	Worried	A little	Worried	Very worried	Not at all	Not at all	A little	A little	A little	Strongly disagree	Disagree	Strongly disagree	Partly	Disagree	Partly
682	prospective	38	18-39 years	male	Yes	Moderate	Employed	Higher technical school or college	No	notalone	No	No	6'000 - 12'0000	Contacted by officials	1	0	0	0	0	0	Yes	Well informed	No	Easy	Easy	Easy	Easy	Easy	Very easy	Very easy	Very easy	Neither	Very easy	Not at all	Not at all	Not at all	A little	Not at all	Not at all	Not at all	Not at all	Very worried	Very worried	Strongly disagree	Strongly disagree	Disagree	Partly	Disagree	Partly
683	prospective	46	40-64 years	female	Yes	Moderate	Employed	Higher technical school or college	No	alone	No	No	6'000 - 12'0000	Contacted by direct contact	1	0	0	0	0	0	Yes	Well informed	Yes	Very easy	Very easy	Very easy	Very easy	Very easy	Very easy	Very easy	Very easy	Very easy	Very easy	A little	A little	Not at all	A little	A little	Not at all	Not at all	Worried	Very worried	Very worried	Partly	Disagree	Disagree	Partly	Disagree	Partly
684	prospective	56	40-64 years	male	Yes	Moderate	Employed	Higher technical school or college	No	notalone	No	Yes	6'000 - 12'0000	Contacted by direct contact	1	0	0	0	0	0	Yes	Neither poorly nor well informed	Yes	Very difficult	Very easy	Very difficult	Very difficult	Very difficult	Neither	Very difficult	Very easy	Very difficult	Very difficult	Not at all	Not at all	Not at all	Not at all	Worried	Not at all	Not at all	Not at all	Worried	Worried	Disagree	Disagree	Disagree	Disagree	Disagree	Disagree
685	prospective	22	18-39 years	male	Yes	Severe	Employed	Federal Diploma	No	notalone	No	No	<6'000	Symptoms	1	0	0	0	0	0	Yes	Poorly informed	Yes	Very easy	Very easy	Neither								Not at all	Not at all	Not at all	Not at all	A little	Not at all	Not at all	Not at all	Very worried	Very worried	Strongly disagree	Strongly disagree	Strongly disagree	Partly	Strongly disagree	Strongly disagree
686	retrospective	20	18-39 years	female	Yes	Severe	Employed	Federal Diploma	No	notalone	No	Yes	<6'000	Employer/School/Military	1	0	0	0	0	0	No	Neither poorly nor well informed	No	Difficult	Difficult	Difficult	Difficult	Difficult	Difficult	Difficult	Difficult	Difficult	Difficult	Extremely worried	Extremely worried	A little	Worried	Worried	Extremely worried	Extremely worried	Worried	Extremely worried	Extremely worried			Strongly disagree	Partly	Disagree	Strongly disagree
687	prospective	49	40-64 years	female	No		Employed	Higher technical school or college	No	notalone	No	No	<6'000	Contacted by direct contact	1	0	0	0	0	0	Yes	Well informed	No	Easy	Easy	Easy	Easy	Easy	Very easy	Very easy	Very easy	Very easy	Very easy	A little	A little	A little	Not at all	A little	A little	Not at all		A little		Partly	Partly		Strongly agree	Disagree	Partly
688	prospective	21	18-39 years	female	Yes	Moderate	Employed	Federal Diploma	No	notalone	No	No	<6'000	Symptoms	1	0	0	0	0	0	Yes	Very well informed	Yes	Very easy	Very easy	Very easy	Very easy	Very easy	Very easy	Very easy	Very easy	Very easy	Very easy	Not at all	A little	Not at all	Not at all	A little	Not at all	Not at all	Not at all	Very worried	Very worried	Strongly disagree	Partly	Strongly disagree	Strongly agree	Partly	Strongly disagree
689	prospective	35	18-39 years	male	Yes	Severe	Employed	None or mandatory school	No	notalone	Yes	No	6'000 - 12'0000	Symptoms	1	0	0	0	0	0	Yes	Well informed	Yes	Easy	Very easy		Easy		Easy	Easy
690	prospective	65	65+ years	female	Yes	Very Severe	Employed	Federal Diploma	No	notalone	No	Yes	<6'000	Symptoms	1	0	0	0	0	0	Yes	Very well informed	Yes	Neither	Very easy	Very easy	Very easy	Very easy	Very easy	Very easy	Very easy	Very easy	Difficult	Not at all	Not at all	Not at all	Not at all	Not at all	Not at all	Not at all	Not at all	Very worried	Very worried	Strongly agree	Agree	Agree	Agree	Disagree	Agree
691	prospective	68	65+ years	male	Yes	Moderate	Retired	Higher technical school or college	Yes	notalone	No	Yes	<6'000	Symptoms	1	0	0	0	0	0	Yes	Very well informed	Yes	Very easy	Very easy	Difficult	Very easy	Very easy	Very easy	Very easy	Very easy	Very easy	Very difficult	Not at all	Not at all	Not at all	Not at all	Not at all		Not at all	Not at all	Very worried	Very worried	Strongly disagree	Agree	Strongly disagree	Agree	Partly	Strongly disagree
692	prospective	32	18-39 years	female	Yes	Moderate	Employed	Federal Diploma	No	notalone	Yes	No	6'000 - 12'0000	Contacted by direct contact	1	0	0	0	0	0	Yes	Well informed	Yes	Easy	Easy	Difficult	Easy	Very easy	Very easy	Very easy	Very easy	Very easy	Very easy	A little	A little	Not at all	Not at all	A little	Not at all	Not at all	A little	Worried	Very worried	Strongly disagree	Strongly disagree	Strongly disagree	Disagree	Strongly disagree	Strongly disagree
693	prospective	24	18-39 years	male	Yes	Moderate	Education	Federal Diploma	Yes	notalone	No	No	<6'000	Symptoms	1	0	0	0	0	0	Yes	Very well informed	Yes	Very easy	Easy	Easy	Easy	Neither	Easy	Easy	Difficult	Difficult	Very easy	A little	A little	Not at all	A little	A little	Not at all	Not at all	Not at all	Worried	Worried	Strongly agree	Strongly agree	Strongly agree	Strongly agree	Partly	Disagree
694	retrospective	38	18-39 years	female	Yes	Moderate	Employed	University	No	notalone	Yes	No	6'000 - 12'0000	Symptoms	1	0	0	0	0	0	Yes	Well informed	No	Very difficult	Difficult									Not at all	Very worried	Extremely worried	Worried	Worried				Not at all	Not at all	Strongly disagree	Strongly disagree	Strongly disagree	Strongly disagree	Strongly disagree	Strongly disagree
695	prospective	35	18-39 years	female	Yes	Severe	Employed	University	No	notalone	Yes	No	>12'000	Symptoms	0	0	0	0	0	1	Yes	Well informed	Yes	Very easy	Neither	Easy	Very easy		Very easy	Very easy	Very easy	Difficult		A little	A little	A little	Not at all	Very worried	Not at all	Not at all	Worried	Very worried	A little	Partly	Partly	Agree	Strongly agree	Strongly disagree	Strongly disagree
696	prospective	55	40-64 years	female	Yes	Moderate	Employed	Federal Diploma	Yes	notalone	No	Yes	<6'000	Symptoms	1	0	0	0	0	0	Yes	Very well informed	Yes	Neither	Very easy	Very easy	Very easy	Very easy	Very easy	Very easy	Very easy	Very easy	Very difficult	Worried	Worried	A little	A little	Very worried	A little	A little	A little	Extremely worried	Extremely worried	Partly	Agree	Agree	Agree	Disagree	Partly
697	prospective	33	18-39 years	female	Yes	Moderate	Employed	University	No	alone	No	No	6'000 - 12'0000	Contacted by direct contact	1	0	0	0	0	0	Yes	Very well informed	Yes	Easy	Easy	Easy								A little	A little	Not at all	Not at all	A little	Not at all	Not at all	A little	Worried	Worried	Disagree	Disagree	Disagree	Agree	Partly	Partly
698	prospective	31	18-39 years	female	Yes	Moderate	Employed	Higher technical school or college	No	alone	No	No	<6'000	Symptoms	1	0	0	0	0	0	Yes	Very well informed	Yes	Easy	Easy	Very easy				Very difficult		Easy		Extremely worried	A little	Not at all	Very worried	Very worried	Not at all	Not at all	Worried	Not at all	A little	Disagree	Partly	Partly	Agree	Strongly disagree	Strongly disagree
699	retrospective	72	65+ years	male	No		Retired	Federal Diploma	Yes	notalone	No	No	6'000 - 12'0000	Travel	1	0	0	0	0	0	Yes	Well informed	Yes	Easy	Neither	Easy	Easy	Easy	Easy	Easy	Easy	Easy	Easy	Not at all	Not at all	Not at all	Not at all	A little	Not at all	Not at all		Extremely worried	Extremely worried	Disagree	Disagree	Disagree	Disagree	Agree	Disagree
700	prospective	53	40-64 years	male	Yes	Moderate	Self-employed	University	No	notalone	Yes	No	6'000 - 12'0000	Symptoms	1	0	0	0	0	0	Yes	Well informed	Yes	Difficult	Easy	Easy	Easy	Difficult	Neither	Easy	Neither	Neither	Easy	Worried	Worried	Worried	Worried	Worried	A little	A little	A little	Worried	A little	Disagree	Agree	Disagree	Partly	Disagree	Disagree
701	retrospective	56	40-64 years	female	Yes	Moderate	Employed	Federal Diploma	No	notalone	No	No	>12'000	Symptoms	1	0	0	0	0	0	Yes	Well informed	Yes	Easy	Very easy								Very easy	Not at all	Not at all	A little	A little	A little	Not at all	Not at all	A little	Not at all	Not at all	Disagree	Disagree	Disagree	Partly	Partly	Disagree
702	prospective	35	18-39 years	female	Yes	Moderate	Employed	Federal Diploma	No	notalone	Yes	No	6'000 - 12'0000	Symptoms	1	0	0	0	0	0	Yes	Well informed	Yes	Neither	Neither	Difficult	Difficult	Difficult	Difficult	Very easy	Very easy	Difficult
703	prospective	66	65+ years	female	Yes	Severe	Self-employed	Federal Diploma	Yes	notalone	No	No	>12'000	Symptoms	1	0	0	0	0	0	No	Well informed	Yes	Easy	Very easy	Easy	Neither	Neither	Very easy	Very easy	Very easy	Very easy	Very easy	Not at all	Not at all	Not at all	Not at all	A little	Not at all	Not at all	Not at all	Very worried	Very worried	Disagree	Disagree	Disagree	Disagree	Disagree	Partly
704	retrospective	50	40-64 years	female	Yes	Moderate	Employed	Federal Diploma	No	notalone	No	No	<6'000	Symptoms	1	0	0	0	0	0	No	Very well informed	Yes	Very difficult	Easy	Very difficult	Easy	Easy	Easy	Easy	Easy	Easy		Extremely worried	Extremely worried	Worried	Very worried	Very worried	Not at all	Not at all	Not at all	Extremely worried	Extremely worried	Disagree	Agree	Disagree	Partly	Disagree	Disagree
705	prospective	46	40-64 years	female	Yes	Mild	Employed	University	No	notalone	No	No	6'000 - 12'0000	Symptoms	1	0	0	0	0	0	Yes	Very well informed	Yes	Easy	Very easy									A little	Worried	Not at all	A little	Very worried	Not at all	Not at all	Not at all	Not at all	Worried	Strongly disagree	Strongly disagree	Strongly disagree	Strongly agree	Strongly disagree	Partly
706	prospective	40	40-64 years	male	Yes	Moderate	Employed	Federal Diploma	No	notalone	Yes	Yes	6'000 - 12'0000	Symptoms	1	0	0	0	0	0	Yes	Well informed	Yes	Neither	Easy	Neither	Neither	Easy	Easy	Neither	Very difficult	Difficult	Difficult
707	prospective	22	18-39 years	female	No		Employed	Federal Diploma	No	notalone	No	No	>12'000	SwissCovid-App	1	0	0	0	0	0	Yes	Well informed	Yes	Easy	Very easy									Not at all	A little	Not at all	A little	A little	Not at all	Not at all	Not at all	A little	A little	Strongly disagree	Strongly disagree	Strongly disagree	Strongly disagree	Strongly disagree	Partly
708	prospective	64	40-64 years	male	Yes	Mild	Retired	Federal Diploma	Yes	alone	No	No	<6'000	Contacted by direct contact	1	0	0	0	0	0	Yes	Very well informed	Yes	Easy	Easy	Easy	Easy	Easy	Easy	Easy	Easy	Easy	Easy	Not at all	Not at all	Not at all	Not at all	Not at all	Not at all	Not at all	Not at all	Not at all	Not at all	Strongly disagree	Strongly disagree	Strongly disagree	Disagree	Disagree	Strongly disagree
709	prospective	28	18-39 years	male	Yes	Mild	Without Work	Federal Diploma	No	notalone	Yes	Yes	>12'000	Contacted by direct contact	1	0	0	0	0	0	Yes	Very well informed	Yes	Easy	Very easy	Difficult	Difficult	Difficult	Easy	Difficult	Easy	Difficult	Difficult	Not at all	Not at all	Not at all	Not at all	Not at all	Not at all	Not at all	Not at all	Very worried	Worried	Strongly disagree	Strongly disagree	Strongly disagree	Disagree	Strongly disagree	Strongly disagree
710	retrospective	71	65+ years	female	Yes	Moderate	Retired	None or mandatory school	Yes	alone	No	Yes	<6'000	Symptoms	1	0	0	0	0	0	No	Neither poorly nor well informed	No	Neither	Easy	Neither	Neither	Difficult	Easy	Easy	Easy	Easy	Difficult	Not at all	Very worried	Worried	Not at all	Very worried	Not at all	Not at all	A little	Extremely worried	Worried	Strongly disagree	Disagree	Disagree	Disagree	Partly	Disagree
711	retrospective	44	40-64 years	male	Yes	Very Severe	Employed	Higher technical school or college	Yes	notalone	Yes	No	>12'000	Contacted by direct contact	1	0	0	0	0	0	Yes	Neither poorly nor well informed	Yes	Difficult										Not at all	Not at all	Not at all	Not at all	Not at all	Not at all	A little	Worried	Worried	Worried	Disagree	Disagree	Disagree	Disagree	Disagree	Disagree
712	retrospective	39	18-39 years	female	Yes	Mild	Housewife	Higher technical school or college	No	notalone	Yes	No		Symptoms	1	0	0	0	0	0	No	Well informed	Yes	Neither	Difficult	Difficult	Neither	Difficult	Very difficult	Difficult	Difficult	Very difficult		A little	Worried	Worried	Worried	A little	Not at all	Very worried	Very worried	Extremely worried	Extremely worried	Strongly disagree	Strongly disagree	Strongly disagree	Disagree	Strongly disagree	Strongly disagree
713	prospective	20	18-39 years	female	Yes	Moderate	Education	Federal Diploma	No	notalone	No	No	<6'000	Contacted by direct contact	1	0	0	0	0	0	Yes	Very well informed	Yes	Easy	Easy	Very easy	Very easy	Very easy	Easy	Very easy	Very easy	Neither		Very worried	Worried	Not at all	A little	Worried	Not at all	Not at all	Not at all	Extremely worried	Extremely worried	Strongly disagree	Strongly disagree	Strongly disagree	Disagree	Strongly disagree	Disagree
714	retrospective	47	40-64 years	female	Yes	Severe	Employed	Federal Diploma	Yes	notalone	No	No	<6'000		1	0	0	0	0	0	Yes	Very well informed	Yes	Neither	Easy	Easy	Easy	Easy	Easy				Easy	A little	Worried	Worried	Worried	Worried	Not at all	Not at all	Very worried	Extremely worried	Extremely worried	Partly	Partly	Disagree	Strongly disagree	Disagree	Agree
715	retrospective	54	40-64 years	male	Yes	Severe	Employed	University	No	notalone	No	No	>12'000	Symptoms	1	0	1	0	0	0	Yes	Well informed	Yes	Very easy										A little	A little	A little	A little	Very worried	Not at all	Not at all	A little	Extremely worried	Extremely worried	Strongly agree	Agree	Agree	Disagree	Disagree	Disagree
716	prospective	52	40-64 years	female	Yes	Moderate	Self-employed	Federal Diploma	No	notalone	No	No	<6'000	Symptoms	1	0	0	0	0	0	Yes	Well informed	Yes	Difficult	Very easy	Easy	Very easy	Very easy	Very easy	Very easy	Very easy	Very easy	Very easy	A little	Not at all	A little	Not at all	Not at all	Not at all	Not at all	A little	A little	A little	Partly	Agree	Partly	Agree	Disagree	Partly
717	prospective	60	40-64 years	female	Yes	Severe	Employed	Higher technical school or college	Yes	notalone	No	No	>12'000	Symptoms	1	0	0	0	0	0	No	Neither poorly nor well informed	Yes	Very easy	Very easy					Easy
718	prospective	48	40-64 years	male	Yes	Severe	Employed	Higher technical school or college	No	notalone	No	No	6'000 - 12'0000	Symptoms	0	0	0	0	0	1	Yes	Very well informed	Yes	Difficult	Very easy	Very difficult	Very difficult	Very difficult	Very easy	Very easy	Very easy	Difficult		Not at all	Very worried	Worried	Worried	A little	A little	Not at all	Not at all	Extremely worried	Extremely worried	Strongly disagree	Strongly disagree	Strongly disagree	Partly	Strongly disagree	Strongly disagree
719	prospective	59	40-64 years	male	Yes	Mild	Employed	Higher technical school or college	No	notalone	No	No	>12'000	Contacted by direct contact	1	0	0	0	0	0	Yes	Very well informed	Yes	Neither	Very easy	Neither	Easy	Very easy	Neither	Very easy	Very easy	Neither	Very easy	Not at all	Not at all	Not at all	Not at all	Not at all	Not at all	Not at all	Not at all	Worried	Worried	Partly	Disagree	Disagree	Strongly disagree	Disagree	Agree
720	prospective	33	18-39 years	male	Yes	Moderate	Employed	University	No	notalone	No	Yes	6'000 - 12'0000	Contacted by direct contact	1	0	0	0	0	0	Yes	Very well informed	No	Very easy	Very easy	Very easy	Neither	Very easy	Easy	Easy	Difficult	Easy	Very easy	Not at all	A little	Not at all	Not at all	Worried	Not at all	Not at all	Not at all	Very worried	Very worried	Disagree	Partly	Strongly disagree	Agree	Strongly disagree	Disagree
721	retrospective	54	40-64 years	female	Yes	Very Severe	Employed	Federal Diploma	No	notalone	Yes		<6'000	Symptoms	1	0	0	0	0	0	No	Well informed	Yes	Neither	Difficult	Very difficult	Easy	Neither	Very difficult	Very difficult	Very difficult	Difficult	Neither	A little	A little	Worried	Worried	Very worried	A little	Worried	Extremely worried	Extremely worried	Extremely worried	Disagree	Disagree	Partly	Partly	Agree	Partly
722	retrospective	63	40-64 years	male	Yes	Severe	Employed	Higher technical school or college	Yes	notalone	No	No	6'000 - 12'0000	Symptoms	1	0	0	0	0	0	Yes	Well informed	Yes	Easy	Neither	Easy	Easy	Easy	Easy	Neither	Neither	Neither		Not at all	Not at all	Not at all	Not at all	Not at all	Not at all	Not at all	Not at all	Very worried	Very worried	Partly	Partly	Agree	Agree	Strongly disagree	Strongly agree
723	prospective	24	18-39 years	male	Yes	Moderate	Education	Federal Diploma	No	notalone	No	No	<6'000	Symptoms	1	0	0	0	0	0	Yes	Neither poorly nor well informed	Yes	Easy	Easy	Neither	Very easy	Neither	Very easy	Neither	Difficult	Difficult	Very easy	A little	A little	Not at all	Worried	A little	Not at all	Not at all	Not at all	A little	A little	Disagree	Disagree	Partly	Agree	Strongly disagree	Strongly disagree
724	prospective	46	40-64 years	male	Yes	Mild	Self-employed	Higher technical school or college	No	alone	No	No	<6'000	Contacted by direct contact	1	0	0	0	0	0	Yes	Well informed	Yes	Very easy	Easy									Not at all	Not at all	Not at all	Not at all	A little	Not at all	A little	Not at all	A little	A little	Disagree	Disagree	Disagree	Agree	Disagree	Partly
725	prospective	48	40-64 years	female	Yes	Moderate	Employed	Higher technical school or college	No	notalone	No	No	6'000 - 12'0000	Symptoms	1	0	0	0	0	0	Yes	Well informed	Yes	Neither	Easy		Easy							Not at all	Worried	Worried	Worried	Worried	A little		Worried	Worried	Worried	Disagree	Disagree	Disagree	Partly	Disagree	Partly
726	prospective	21	18-39 years	female	Yes	Mild	Employed	Federal Diploma	No	notalone	No	No	<6'000	Contacted by direct contact	1	0	0	0	0	0	Yes	Neither poorly nor well informed	No	Difficult	Easy	Difficult	Easy	Easy	Easy	Easy	Easy	Difficult		Not at all	A little	Not at all	Not at all	A little	Worried	Very worried	Not at all	A little	Worried	Disagree	Disagree	Disagree	Agree	Disagree	Disagree
727	prospective	59	40-64 years	male	Yes	Moderate	Self-employed	Federal Diploma	Yes	notalone	No	Yes	6'000 - 12'0000	Contacted by direct contact	1	0	0	0	0	0	No	Very poorly informed	Yes	Neither	Easy	Difficult	Neither	Neither	Easy	Easy	Easy	Easy	Very difficult	A little	Not at all	Not at all	Not at all	A little	Not at all	A little	A little	A little	A little	Strongly disagree	Strongly disagree	Strongly disagree	Strongly agree	Strongly disagree	Strongly agree
728	prospective	35	18-39 years	female	Yes	Severe	Employed	Higher technical school or college	No	alone	No	No	6'000 - 12'0000	Symptoms	1	0	0	0	0	0	Yes	Very well informed	Yes	Very easy	Very easy	Very easy			Very easy	Very easy	Very easy	Easy	Very easy
729	prospective	66	65+ years	female	Yes	Severe	Retired	University	Yes	notalone	No	No	<6'000	Symptoms	1	0	0	0	0	0	Yes	Well informed	Yes	Difficult	Very easy	Very difficult	Very easy	Very easy	Very easy	Very difficult	Very easy	Neither
730	prospective	51	40-64 years	female	Yes	Moderate	Self-employed	Federal Diploma	No	notalone	Yes	No	<6'000	Contacted by direct contact	1	0	0	0	0	0	Yes	Well informed	Yes	Neither	Neither	Neither	Easy	Easy	Very easy	Very easy	Very easy	Very easy		Not at all	Not at all	Not at all	Very worried	Not at all		Very worried	Worried	Very worried	Very worried	Partly	Agree	Agree	Strongly agree	Strongly agree	Disagree
731	retrospective	53	40-64 years	male	Yes	Severe	Employed	Federal Diploma	Yes	notalone	No	Yes	>12'000	Symptoms	1	0	0	0	0	0	Yes	Well informed	Yes	Very easy	Very easy	Very easy			Very easy	Very easy	Very easy	Very easy	Difficult	Not at all	A little	Not at all	Not at all	Worried	Not at all	Not at all	Not at all	Very worried	Very worried	Agree	Disagree	Partly	Strongly agree	Strongly agree	Strongly agree
732	retrospective	37	18-39 years	male	Yes	Moderate	Employed	None or mandatory school	No	notalone	Yes	Yes	>12'000	Symptoms	1	0	0	0	0	0	Yes	Very well informed	Yes	Difficult	Neither	Very difficult	Very easy	Easy	Easy	Easy	Difficult	Neither	Difficult	A little	Worried	A little	Worried	A little	Extremely worried	Very worried	Worried	Extremely worried	Extremely worried	Disagree	Strongly disagree	Disagree	Agree	Disagree	Disagree
733	prospective	26	18-39 years	male	Yes	Severe	Employed	Higher technical school or college	No	notalone	No	Yes	6'000 - 12'0000	Symptoms	1	0	0	0	0	0	Yes	Very well informed	Yes	Very easy	Neither				Easy	Neither	Neither	Easy	Difficult	Not at all	Not at all	Not at all	Not at all	A little	Not at all	Not at all	Very worried	Worried	Very worried	Strongly disagree	Strongly disagree	Partly	Agree	Disagree	Agree
734	prospective	27	18-39 years	male	Yes	Moderate	Employed	University	No	notalone	No	No	<6'000	Symptoms	1	0	0	0	0	0	Yes	Very well informed	Yes	Difficult	Very easy	Very difficult	Very difficult	Very difficult	Very easy	Very difficult	Difficult	Very difficult	Very easy	Not at all	Not at all	Not at all	Not at all	Not at all	Not at all	Not at all	Not at all	Very worried	Very worried	Agree	Agree	Disagree	Disagree	Disagree	Disagree
735	prospective	60	40-64 years	female						alone	No				0	0	0	0	0	0
736	prospective	40	40-64 years	female	No		Employed	Higher technical school or college	No	notalone	Yes	No	<6'000	Precausion	1	0	0	0	0	0	Yes	Well informed	Yes	Neither	Very easy	Neither	Very easy	Neither	Very easy	Very easy	Very easy	Very easy	Very easy	Not at all	Not at all	Not at all	Not at all	A little	Not at all	Not at all	Not at all	Very worried	Extremely worried	Strongly disagree	Strongly disagree	Strongly disagree	Agree	Strongly disagree	Strongly disagree
737	retrospective	60	40-64 years	female	Yes	Mild	Employed	Higher technical school or college	No	notalone	No	No	>12'000	Contacted by direct contact	1	0	0	0	0	0	Yes	Well informed	Yes	Easy	Very easy					Neither	Neither	Neither		Not at all	Not at all	Not at all	Not at all	A little	Not at all	A little	Not at all	Worried	Worried	Disagree	Disagree	Disagree	Strongly agree	Disagree	Partly
738	retrospective	55	40-64 years	male	No		Employed	Federal Diploma	No	notalone	Yes	Yes	6'000 - 12'0000	Contacted by direct contact	1	0	0	0	0	0	Yes	Very well informed	Yes	Neither	Neither	Easy	Very easy	Very easy	Easy	Neither	Very easy	Easy	Easy	Not at all	Not at all	Not at all	Not at all	A little	Not at all	Not at all	Not at all	Worried	A little	Disagree	Disagree	Disagree	Strongly agree	Strongly disagree	Strongly disagree
739	prospective	68	65+ years	male	Yes	Severe	Retired	University	No	notalone	No	No	6'000 - 12'0000	Symptoms	1	0	1	0	0	0	Yes	Well informed	Yes	Difficult
740	prospective	70	65+ years	male	Yes	Moderate	Retired	Higher technical school or college	Yes	notalone	Yes	No	<6'000	Contacted by direct contact	1	0	0	0	0	0	Yes	Well informed	Yes	Easy	Very easy	Very difficult	Easy	Easy	Very easy	Easy	Easy	Easy	Very easy	Not at all	A little	Not at all	Not at all	Worried	Not at all	Not at all	A little	Worried	A little	Agree	Partly		Agree	Strongly agree	Strongly agree
741	retrospective	59	40-64 years	male	Yes	Moderate	Without Work	None or mandatory school	Yes	notalone	No	No	<6'000	Symptoms	1	0	0	0	0	0	Yes	Well informed	Yes	Easy	Easy	Very easy	Very easy	Easy	Very easy	Easy	Easy	Easy	Very easy	Not at all	A little	A little	A little	Worried	Not at all	A little	Not at all	Not at all	Not at all	Agree	Agree	Agree	Agree	Agree
742	retrospective	43	40-64 years	male	Yes	Mild	Employed	Higher technical school or college	No	notalone	Yes	No	>12'000	Symptoms	1	0	0	0	0	0	Yes	Well informed	Yes	Difficult	Easy	Very difficult	Very difficult	Very difficult	Very difficult	Very difficult	Easy	Easy	Very easy	Not at all	Not at all	Not at all	Not at all	Very worried	Not at all	Not at all	Not at all	Very worried	Very worried	Disagree	Disagree	Disagree	Partly	Partly	Disagree
743	prospective	59	40-64 years	male	Yes	Very Severe	Employed	Higher technical school or college	No	notalone	No	Yes	6'000 - 12'0000	Contacted by officials	1	0	0	0	0	0	Yes	Very well informed	Yes	Very easy	Easy	Easy	Easy	Easy	Easy	Easy	Easy	Easy	Difficult
744	retrospective	44	40-64 years	female	Yes	Moderate	Employed	Federal Diploma	No	notalone	Yes	No		Symptoms	1	0	0	0	0	0	Yes	Very well informed	Yes	Very easy	Easy		Easy							Not at all	Not at all	Not at all	Not at all	Worried	Not at all	Not at all	Not at all	Very worried	Very worried	Strongly disagree	Strongly disagree	Strongly disagree	Strongly disagree	Agree	Partly
745	prospective	41	40-64 years	female	Yes	Mild	Education	Federal Diploma	No	notalone	Yes	Yes	<6'000	Symptoms	1	0	0	0	0	0	Yes	Well informed	Yes	Easy	Easy				Easy				Difficult	A little	Worried	A little	A little	A little	Not at all	Not at all	Not at all	Very worried	Worried	Disagree	Agree	Disagree	Agree	Disagree	Partly
746	prospective	59	40-64 years	male	Yes	Severe	Employed	Federal Diploma	Yes	notalone	No	No	6'000 - 12'0000	Symptoms	1	0	0	0	0	0	Yes	Very well informed	Yes	Very easy	Very easy	Very easy	Very easy	Very easy	Very easy	Very easy	Very easy	Very easy
747	prospective	40	40-64 years	female	Yes	Mild	Employed	University	No	notalone	Yes	No	6'000 - 12'0000	Contacted by direct contact	1	0	0	0	0	0	Yes	Well informed	Yes	Easy	Easy									Not at all	Not at all	A little	A little	A little	Not at all	Not at all	A little	Very worried	Very worried	Disagree	Disagree	Disagree	Partly	Disagree	Disagree
748	prospective	76	65+ years	female	Yes	Mild	Retired	Federal Diploma	No	alone	No	No	<6'000	Contacted by direct contact	1	0	0	0	0	0	Yes	Very well informed	Yes	Very easy	Very easy	Very easy	Very easy	Very easy	Very easy	Very easy	Very easy	Very easy	Very easy	Not at all	Not at all	Not at all	Not at all	Not at all	Not at all	Not at all	Not at all	Worried	Worried	Partly	Partly	Agree	Agree	Disagree	Agree
749	prospective	67	65+ years	female	Yes	Severe	Retired	Higher technical school or college	No	notalone	No	No	<6'000	Symptoms	1	0	0	0	0	0	Yes	Very well informed	Yes	Neither	Very easy	Very easy	Very easy	Very easy	Very easy	Very easy	Very easy	Very easy	Very easy	Not at all	Not at all	Not at all	Not at all	A little	Not at all	Not at all	Not at all	Very worried	Very worried	Partly	Agree	Disagree	Partly	Disagree	Disagree
750	prospective	27	18-39 years	female	Yes	Moderate	Employed	Higher technical school or college	No	notalone	No	No	6'000 - 12'0000	Contacted by direct contact	1	1	0	0	0	0	Yes	Very well informed	Yes	Difficult	Very easy	Very difficult	Difficult	Neither	Easy		Very easy		Very easy	Not at all	Not at all	A little	Not at all	Worried	Not at all	Not at all	Not at all	Not at all	Not at all	Partly	Agree	Partly	Partly	Disagree	Disagree
751	prospective	55	40-64 years	female	Yes	Severe	Employed	Federal Diploma	No	notalone	Yes	No	6'000 - 12'0000	Symptoms	1	0	0	0	0	0	Yes	Well informed	Yes	Difficult	Easy	Very difficult	Difficult	Easy	Difficult	Very easy	Easy	Easy	Very easy
752	prospective	34	18-39 years	female	Yes	Moderate	Employed	Federal Diploma	No	notalone	No	No	6'000 - 12'0000	Symptoms	1	0	0	0	0	0	Yes	Very well informed	Yes	Very easy	Difficult									Not at all	Worried	Not at all	Worried	Worried	Not at all	Not at all	Not at all	Worried	Worried	Strongly disagree	Strongly disagree	Strongly disagree	Strongly agree	Strongly disagree	Strongly disagree
753	prospective	32	18-39 years	male	No		Employed	Higher technical school or college	Yes	notalone	No	No	6'000 - 12'0000	Contacted by direct contact	1	0	0	0	0	0	Yes	Very well informed	Yes	Neither	Very easy	Easy	Easy	Neither	Neither	Neither	Difficult	Difficult	Very easy	Worried	Not at all	Not at all	A little	Worried	Not at all	Not at all	Not at all	Very worried	Very worried	Disagree	Disagree	Disagree	Strongly agree	Disagree	Disagree
754	prospective	42	40-64 years	female	Yes	Mild	Employed	Federal Diploma	No	notalone	Yes	Yes	<6'000	Contacted by direct contact	1	0	0	0	0	0	Yes	Very well informed	Yes	Very difficult	Very easy	Very difficult	Easy	Easy	Easy	Easy	Easy	Easy	Easy	Not at all	Not at all	Not at all	Not at all	Not at all	Not at all	Not at all	Not at all	Not at all	Not at all	Disagree	Disagree	Disagree	Disagree	Disagree	Disagree
755	prospective	42	40-64 years	female	Yes	Severe	Employed	Higher technical school or college	No	notalone	Yes	Yes	6'000 - 12'0000	Symptoms	1	0	0	0	0	0	Yes	Well informed	Yes	Neither	Easy		Neither	Neither	Easy	Easy	Easy		Easy	Not at all	A little	Not at all	A little	Not at all	Not at all	Not at all	Not at all	A little	Not at all	Strongly disagree	Strongly disagree	Disagree	Partly	Disagree	Strongly disagree
756	retrospective	19	18-39 years	male	Yes	Severe		Federal Diploma	No	notalone	No	Yes	<6'000	Symptoms	0	0	0	1	0	0	Yes	Well informed	Yes	Very easy										Not at all	Worried	A little	Not at all	Very worried	Not at all	Not at all	Not at all	Worried	Worried	Disagree	Strongly disagree	Strongly disagree	Agree	Strongly disagree	Strongly disagree
757	prospective	71	65+ years	male	Yes	Mild	Retired	University	Yes	notalone	No	No	6'000 - 12'0000	Symptoms	1	0	0	0	0	0	Yes	Very well informed	Yes	Neither	Very easy	Difficult	Difficult	Difficult	Neither	Neither	Neither	Difficult	Very easy	A little	Not at all	Not at all	A little	Worried	Not at all	Not at all	Not at all	Worried	Worried	Agree	Agree	Partly	Partly	Strongly agree	Disagree
758	retrospective	19	18-39 years	male	Yes	Severe	Education	Federal Diploma	No	notalone	No	No	>12'000	Symptoms	0	0	1	0	0	0	No	Very well informed	No	Neither										Very worried	Extremely worried	A little	Worried	Not at all		Not at all	Not at all			Strongly disagree	Strongly disagree	Partly	Partly	Strongly disagree	Strongly disagree
759	prospective	41	40-64 years	male	Yes	Moderate	Employed	Federal Diploma	No	notalone	No	No	6'000 - 12'0000	Symptoms	1	0	0	0	0	0	Yes	Very well informed	Yes	Neither	Very easy	Easy	Very easy	Very easy	Easy	Easy	Easy	Easy	Very easy	Not at all	Not at all	Not at all	Not at all	A little	A little	A little	Not at all	Worried	Worried	Strongly disagree	Partly	Disagree	Agree	Strongly disagree	Strongly disagree
760	retrospective	20	18-39 years	male	No		Employed	Federal Diploma	No	notalone	Yes	No	<6'000	Employer/School/Military	0	0	0	0	0	1	Yes	Neither poorly nor well informed	No	Easy		Easy	Very easy		Very easy	Very easy	Very easy	Neither		Worried	Worried	Not at all	Worried	A little	Not at all	Not at all	Not at all	Worried	Worried	Agree	Strongly disagree	Agree	Partly	Strongly disagree	Disagree
761	prospective	41	40-64 years	female	Yes	Severe	Education	University	No	notalone	Yes	No	<6'000	Symptoms	1	0	0	0	0	0	Yes	Well informed	Yes	Very easy	Difficult	Difficult	Difficult	Difficult	Neither	Neither	Neither	Neither		A little	A little	A little	A little	Worried	Not at all	Not at all	Worried	Very worried	Very worried	Partly	Partly	Partly	Partly	Partly	Disagree
762	prospective	26	18-39 years	female	Yes	Moderate	Employed	Federal Diploma	No	notalone	No	No	6'000 - 12'0000	Symptoms	1	0	0	0	0	0	Yes	Well informed	Yes	Difficult	Easy	Very difficult	Very easy	Very easy	Very easy	Very easy	Easy	Neither	Very easy	Very worried	Extremely worried	Very worried	Very worried	Very worried		Not at all	Not at all	Extremely worried	Extremely worried	Disagree	Disagree	Disagree	Disagree	Disagree	Disagree
763	prospective	78	65+ years	female	Yes	Mild	Retired	Higher technical school or college	Yes	notalone	No	No	6'000 - 12'0000	Symptoms	1	0	0	0	0	0	Yes	Well informed	Yes	Easy	Very easy	Neither	Very easy	Very easy	Very easy	Very easy	Very easy	Easy	Very easy	Not at all	A little	Not at all	Not at all	A little		Not at all	A little	Worried	Worried	Disagree	Disagree	Disagree	Agree	Disagree	Agree
764	prospective	47	40-64 years	male	Yes	Mild	Employed	Higher technical school or college	No	notalone	No	No	>12'000	Contacted by officials	1	0	0	0	0	0	Yes	Very well informed	Yes	Very easy	Very easy	Easy	Easy	Easy	Easy	Easy	Very easy	Easy		Worried	Very worried	Worried	Very worried	Very worried	Not at all	Not at all	Worried	Very worried	Very worried	Agree	Partly	Partly	Agree	Partly	Agree
765	retrospective	28	18-39 years	male	No		Employed	University	No	notalone	No	No	>12'000	Symptoms	1	0	0	0	0	0	Yes	Poorly informed	Yes	Neither	Very easy									Not at all	Not at all	Not at all	Not at all	A little	Not at all	Not at all	Not at all	A little	Not at all	Strongly disagree	Strongly disagree	Strongly disagree	Strongly disagree	Disagree	Strongly disagree
766	retrospective	58	40-64 years	female	Yes	Moderate	Employed	Federal Diploma	No	notalone	No	No	6'000 - 12'0000	Symptoms	1	0	0	0	0	0	No	Neither poorly nor well informed	Yes		Easy								Very easy	Not at all	Not at all	Not at all	Not at all	Not at all	Not at all	Not at all	A little	Worried	Worried	Strongly disagree	Strongly disagree	Strongly disagree	Strongly disagree	Agree	Strongly disagree
767	prospective	45	40-64 years	male	Yes	Moderate	Employed	Higher technical school or college	No	alone	No	No	6'000 - 12'0000	Symptoms	1	0	0	0	0	0	Yes	Neither poorly nor well informed	No	Very easy	Easy	Easy	Easy					Difficult		Not at all	Not at all	Not at all	Not at all	Not at all	Very worried	Very worried	Worried	A little	Not at all	Agree	Agree	Agree	Agree	Partly	Strongly disagree
768	prospective	41	40-64 years	male	Yes	Moderate	Employed	Federal Diploma	No	notalone	Yes	Yes	>12'000	Contacted by direct contact	1	0	0	0	0	0	Yes	Well informed	Yes	Neither	Easy	Easy	Neither		Easy	Easy	Easy	Easy	Neither	Worried	Very worried	Not at all	Very worried	Very worried	Not at all	Not at all	Not at all	Very worried	Worried	Strongly disagree	Agree	Strongly disagree	Strongly disagree	Strongly disagree	Strongly disagree
769	prospective	32	18-39 years	female	Yes	Moderate	Employed	University	No	notalone	Yes	No	6'000 - 12'0000	Symptoms	1	0	0	0	0	0	Yes	Well informed	Yes	Difficult	Easy	Neither	Easy	Easy	Very easy	Very easy	Easy	Easy		A little	Worried	Very worried	Very worried	Worried	A little	A little	Worried	Very worried	Very worried	Disagree	Partly	Strongly disagree	Strongly disagree	Strongly disagree	Disagree
770	prospective	31	18-39 years	female	Yes	Moderate	Employed	University	No	notalone	No	No	6'000 - 12'0000	Contacted by direct contact	0	1	0	0	0	0	Yes	Well informed	Yes	Neither	Neither	Neither	Easy			Neither	Very easy			A little	Very worried	Extremely worried	A little	Extremely worried	Not at all	Not at all	Not at all	Not at all	Worried	Agree	Strongly agree	Strongly disagree	Agree	Strongly disagree	Agree
771	prospective	72	65+ years	female	Yes	Mild	Retired	Federal Diploma	Yes	notalone	No	No	6'000 - 12'0000	Symptoms	1	0	0	0	0	0	Yes	Well informed	Yes	Easy	Easy	Easy	Easy	Easy	Easy	Easy	Easy	Easy	Very easy	Not at all	Not at all	Not at all	Not at all	A little	Not at all	Not at all	Not at all	Very worried	Very worried	Disagree	Partly	Disagree	Agree	Disagree	Disagree
772	retrospective	30	18-39 years	female						alone	No				0	0	0	0	0	0
773	retrospective	73	65+ years	female	Yes	Severe	Retired	Higher technical school or college	No	notalone	No		<6'000	Contacted by direct contact	1	0	0	0	0	0	No	Well informed	Yes	Neither	Easy	Easy	Very easy	Easy	Very easy	Very easy	Neither	Neither	Very easy	A little	Worried	Worried	Not at all	Worried	Not at all	Not at all	Not at all	Worried	Worried		Disagree	Disagree	Partly	Disagree	Disagree
774	retrospective	30	18-39 years	female	Yes	Severe	Employed	University	No	notalone	No	Yes	<6'000	Symptoms	1	0	0	0	0	0	Yes	Well informed	Yes	Easy	Very easy	Neither			Neither	Difficult	Very easy	Neither	Very easy	Very worried	Very worried	Very worried	Very worried	Extremely worried	Not at all	Not at all	A little	Extremely worried	Extremely worried	Disagree	Disagree	Disagree	Disagree	Partly	Partly
775	retrospective	52	40-64 years	male	Yes	Mild		Federal Diploma	No	alone	No	Yes	6'000 - 12'0000	Precausion	1	0	0	0	0	0	Yes	Well informed	Yes	Difficult	Easy	Very difficult	Very difficult	Very difficult	Very difficult	Very difficult	Very difficult	Very difficult	Easy	Not at all	Not at all	Not at all	Worried	Not at all	Not at all	Not at all	A little	A little	A little	Agree	Disagree	Agree	Disagree	Disagree	Agree
776	prospective	74	65+ years	male	Yes	Mild	Retired	University	Yes	notalone	No	No	<6'000	Symptoms	0	0	1	0	0	0	Yes	Neither poorly nor well informed	Yes	Neither										Not at all	Not at all	Not at all	Not at all	A little	Not at all	Not at all	Not at all	Worried	A little
777	retrospective	63	40-64 years	female	Yes	Moderate	Retired	Federal Diploma	Yes	alone	No	No	<6'000	Symptoms	1	0	0	0	0	0	Yes	Well informed	Yes	Easy										A little	A little	A little	Not at all	A little	Not at all	Not at all	Not at all	Worried	Worried	Agree	Agree	Agree	Agree	Agree	Strongly disagree
778	prospective	67	65+ years	male	No		Self-employed	University	No	notalone	No	No	6'000 - 12'0000	Contacted by direct contact	1	0	0	0	0	0	Yes	Very well informed	Yes	Very easy	Very easy	Very difficult	Easy	Very easy	Very easy	Very easy	Easy	Easy	Very easy	Not at all	A little	Not at all	Not at all	Worried	Not at all	Not at all	Not at all	Worried	Very worried	Agree	Agree	Disagree	Partly	Disagree	Agree
779	prospective	53	40-64 years	male	Yes	Mild	Employed	Higher technical school or college	Yes	notalone	No	No	6'000 - 12'0000	Contacted by direct contact	1	0	0	0	0	0	Yes	Well informed	Yes	Easy	Easy	Easy	Easy	Easy	Easy	Easy	Easy	Easy		Very worried	Worried	A little	A little	Worried	Not at all	Not at all	A little	Very worried	Very worried	Strongly disagree	Agree	Partly	Partly	Strongly disagree	Strongly disagree
780	prospective	38	18-39 years	male	No		Employed	Federal Diploma	No	notalone	Yes	Yes	6'000 - 12'0000	Contacted by direct contact	1	0	0	0	0	0	Yes	Well informed	Yes	Easy	Easy	Easy	Easy	Easy	Easy	Difficult	Easy	Easy	Easy	A little	A little	Not at all	Not at all	Very worried				Very worried	Very worried	Disagree	Disagree	Disagree	Agree	Disagree	Disagree
781	prospective	26	18-39 years	female	Yes	Moderate	Employed	Higher technical school or college	No	notalone	No	No	<6'000	Symptoms	1	0	0	0	0	0	Yes	Well informed	Yes	Very easy	Easy	Neither	Very easy	Very easy	Neither	Neither	Easy	Easy		Not at all	A little	Not at all	Not at all	A little	Not at all	Not at all	A little	A little	Very worried	Disagree	Disagree	Disagree	Partly	Disagree	Partly
782	retrospective	38	18-39 years	male	Yes	Severe	Employed	Federal Diploma	No	notalone	No	Yes	<6'000	Contacted by direct contact	1	0	0	0	0	0	Yes	Well informed	Yes	Very easy	Very easy	Very easy	Neither	Very easy	Very easy	Very easy	Very easy	Very easy	Neither	Not at all	A little	A little	Not at all	A little	Not at all	Not at all	Not at all	A little	A little	Strongly disagree	Strongly disagree	Strongly disagree	Agree	Strongly disagree	Strongly disagree
783	retrospective	36	18-39 years	female	Yes	Severe	Employed	Federal Diploma	No	alone	No	Yes	6'000 - 12'0000	Symptoms	1	0	0	0	0	0	Yes	Very well informed	Yes	Neither	Very easy	Easy							Very difficult	Very worried	Very worried	Worried	Extremely worried	Worried	Not at all	Not at all		A little	Worried	Disagree	Disagree	Disagree	Disagree	Disagree	Disagree
784	prospective	33	18-39 years	male	Yes	Mild	Employed	University	No	notalone	No	No	6'000 - 12'0000	Symptoms	1	0	0	0	0	0	Yes	Well informed	Yes	Neither	Very easy	Difficult	Difficult	Difficult	Difficult	Easy	Very difficult	Neither	Very easy	A little	Not at all	Not at all	A little	Worried	Not at all	Not at all		Very worried	Extremely worried	Strongly disagree	Strongly disagree	Strongly disagree	Strongly disagree	Strongly disagree	Partly
785	prospective	36	18-39 years	male	Yes	Moderate	Employed	Federal Diploma	No	notalone	Yes	No	<6'000	Symptoms	1	0	0	0	0	0	Yes	Well informed	No	Neither	Very easy				Very easy					Not at all	Not at all	Not at all	Not at all	Not at all	Not at all	Not at all	Not at all	A little	A little	Strongly disagree	Strongly disagree	Strongly disagree	Agree	Strongly disagree	Strongly disagree
786	prospective	36	18-39 years	female	Yes	Moderate	Employed	Higher technical school or college	No	notalone	No	No	6'000 - 12'0000	Contacted by officials	1	0	0	0	0	0	Yes	Very well informed	Yes	Difficult	Easy	Very easy								Not at all	Not at all	Not at all	Not at all	A little	Not at all	Not at all	Not at all	Extremely worried	Very worried	Strongly disagree	Disagree	Strongly disagree	Partly	Strongly disagree	Strongly disagree
787	prospective	72	65+ years	female	Yes	Moderate	Retired	Federal Diploma	Yes	notalone	No	No	6'000 - 12'0000	Precausion	1	0	0	0	0	0	Yes	Well informed	Yes	Neither	Easy	Easy	Easy	Easy	Easy	Easy	Easy	Easy	Easy
788	prospective	26	18-39 years	female	Yes	Mild	Employed	Higher technical school or college	No	notalone	No	No	6'000 - 12'0000	Symptoms	1	0	0	0	0	0	Yes	Well informed	Yes	Neither	Very easy	Difficult	Easy		Very easy	Very easy	Very easy	Easy		A little	A little	A little	Not at all	Very worried	Not at all	Not at all	Not at all	Extremely worried	Extremely worried	Strongly disagree	Strongly disagree	Strongly disagree	Strongly disagree	Strongly disagree	Partly
789	retrospective	29	18-39 years	female	Yes	Moderate	Employed	Higher technical school or college	No	notalone	Yes	No	<6'000	Symptoms	1	0	0	0	0	0	Yes	Very well informed	Yes	Easy	Very easy									Not at all	Worried	Worried	A little	Worried				Very worried	Extremely worried	Disagree	Disagree	Disagree	Agree	Strongly disagree	Agree
790	retrospective	28	18-39 years	female	Yes	Moderate	Employed	Federal Diploma	No	notalone	No	No	<6'000	Contacted by direct contact	1	0	0	0	0	0	Yes	Neither poorly nor well informed	No	Neither	Very easy	Very easy				Very easy	Very easy	Neither		Not at all	Not at all	A little	Not at all	Worried	Not at all	Not at all	Not at all	Extremely worried	Extremely worried	Partly	Partly	Agree	Agree	Strongly disagree	Agree
791	prospective	39	18-39 years	male	Yes	Severe	Without Work	Federal Diploma	Yes	alone	No	No	<6'000	Symptoms	1	0	0	0	0	0	Yes	Neither poorly nor well informed	Yes	Easy										Worried	A little	A little	Worried	Very worried	Extremely worried	Extremely worried	Extremely worried	Extremely worried	Extremely worried	Partly	Partly	Agree	Agree	Agree
792	prospective	69	65+ years	female	No		Retired	Federal Diploma	No	notalone	No	No		Contacted by direct contact	1	0	0	0	0	0	Yes	Well informed	Yes	Very easy	Very easy	Very difficult	Very easy		Very easy	Very easy	Very easy	Very easy	Very easy
793	retrospective	32	18-39 years	male	Yes	Moderate	Self-employed	Federal Diploma	Yes	notalone	Yes	No	6'000 - 12'0000	Symptoms	1	0	0	0	0	0	Yes	Well informed	Yes	Very easy	Very easy	Difficult	Very easy	Very easy	Very easy	Very easy	Very easy	Very easy	Very easy	Very worried	Very worried	Very worried	Very worried	Very worried	A little	A little	Very worried	Extremely worried	Extremely worried	Disagree	Disagree	Disagree	Strongly agree	Strongly agree	Agree
794	prospective	54	40-64 years	male	Yes	Moderate	Employed	Federal Diploma	No	alone	No	No	6'000 - 12'0000	Symptoms	1	0	0	0	0	0	Yes	Well informed	Yes	Difficult	Very easy	Very difficult								Very worried	Very worried	Very worried	A little	Very worried	Not at all	Not at all	Not at all	Worried	Worried	Strongly disagree	Strongly disagree	Strongly disagree	Agree	Disagree	Strongly disagree
795	retrospective	70	65+ years	male	Yes	Severe	Employed	University	Yes	alone	No	Yes	>12'000	Symptoms	1	0	1	0	0	0	Yes	Well informed	Yes	Neither											A little	Worried	Worried	A little				Worried	Worried	Agree	Agree	Agree	Strongly agree	Strongly agree	Strongly agree
796	prospective	77	65+ years	female	Yes	Severe	Retired		Yes	alone	No	Yes	<6'000		1	0	0	0	0	0	Yes	Well informed	Yes	Easy
797	retrospective	56	40-64 years	male	Yes	Moderate	Employed	Federal Diploma	Yes	notalone	No	Yes	<6'000	Symptoms	1	0	0	0	0	0	Yes	Well informed	Yes	Difficult	Easy		Easy							Not at all	A little	Worried	A little	Very worried	Worried	Worried	Worried	Extremely worried	Very worried	Disagree	Partly	Disagree	Partly	Disagree	Strongly disagree
798	prospective	51	40-64 years	female	Yes	Severe	Employed	University	No	notalone	Yes	No	<6'000	Symptoms	1	0	0	0	0	0	Yes	Very well informed	Yes	Very easy	Easy	Very easy	Very easy	Very easy	Easy	Easy	Easy	Easy	Very easy	Not at all	Not at all	Not at all	A little	A little	Worried	Worried	Worried	Very worried	Very worried	Disagree	Strongly agree	Disagree	Strongly agree	Agree	Agree
799	prospective	66	65+ years	female	Yes	Severe	Retired	Federal Diploma	Yes	notalone	No	No	6'000 - 12'0000	Symptoms	1	0	0	0	0	0	Yes	Well informed	No	Very difficult										Worried	Worried	Worried	Worried	Worried				Worried	Worried	Strongly disagree	Strongly disagree	Strongly disagree	Disagree	Strongly disagree
800	retrospective	20	18-39 years	male	Yes	Mild	Education	Federal Diploma	No	notalone	No	No		Symptoms	0	0	0	0	0	1	Yes	Very well informed	Yes	Very easy	Very easy	Very difficult	Very easy	Very easy	Very easy	Very easy	Neither	Difficult	Very easy	Not at all	A little	Not at all	Not at all	Very worried	Not at all	Not at all	Not at all	Not at all	A little	Partly	Strongly disagree	Agree	Strongly agree	Disagree	Strongly disagree
801	prospective	34	18-39 years	female	Yes	Moderate	Employed	Higher technical school or college	No	notalone	Yes	No	6'000 - 12'0000	Contacted by direct contact	1	0	0	0	0	0	Yes	Very well informed	Yes	Difficult	Very easy	Difficult	Difficult	Very difficult	Easy	Easy	Difficult	Easy	Very easy	A little	Worried	A little	A little	Worried	Not at all	Not at all	A little	Worried	A little	Strongly disagree	Strongly disagree	Strongly disagree	Agree	Strongly disagree	Strongly disagree
802	prospective	25	18-39 years	female	Yes	Moderate	Employed	University	No	notalone	No	No	6'000 - 12'0000	Symptoms	1	0	0	0	0	0	Yes	Well informed	Yes	Neither	Very easy	Difficult	Difficult	Easy	Very easy	Easy	Very easy	Neither	Very easy	Worried	A little	Worried	A little	Worried	Not at all	Not at all	Not at all	Extremely worried	Extremely worried	Strongly disagree	Strongly disagree	Strongly disagree	Strongly disagree	Strongly disagree	Agree
803	prospective	67	65+ years	male	Yes	Moderate	Retired	Higher technical school or college	Yes	notalone	No	No	<6'000	Contacted by direct contact	1	0	0	0	0	0	Yes	Neither poorly nor well informed	Yes	Difficult	Very easy	Neither	Easy	Easy	Easy	Easy	Very easy	Neither	Very easy	Worried	Worried	A little	Worried	Very worried	Not at all	A little	Not at all	Very worried	Very worried	Partly	Partly	Agree	Strongly agree	Strongly disagree	Strongly disagree
804	prospective	80	65+ years	male	No		Retired	Federal Diploma	Yes	notalone	No	No	<6'000	Other	1	0	0	0	0	0	Yes	Neither poorly nor well informed	Yes	Neither	Easy	Neither	Easy	Easy						Not at all	Worried	A little	Worried	Very worried	Not at all	Not at all	A little	Very worried	Very worried	Disagree	Disagree	Partly	Agree	Agree	Partly
805	retrospective	28	18-39 years	female	Yes	Very Severe	Employed	Federal Diploma	No	notalone	No	No	<6'000	Symptoms	1	0	0	0	0	0	Yes	Neither poorly nor well informed	No	Neither										Not at all	Not at all	A little	A little	A little	Not at all	Not at all	Worried	Extremely worried	Extremely worried	Agree	Partly	Partly	Partly	Disagree	Agree
806	prospective	43	40-64 years	male	Yes	Moderate	Employed	University	No	notalone	Yes	No	>12'000	Symptoms	1	0	0	0	0	0	Yes	Well informed	Yes	Difficult	Very easy	Very difficult	Very difficult	Very difficult	Very difficult	Very difficult	Very difficult	Very difficult		Not at all	Not at all	Not at all	Not at all	Very worried	Not at all	Not at all	Not at all	A little	Very worried	Disagree	Partly	Partly	Agree	Disagree	Agree
807	prospective	18	18-39 years	female	Yes	Mild	Education	None or mandatory school	Yes	notalone	Yes	No	<6'000	Contacted by officials	1	0	0	0	0	0	Yes	Very well informed	Yes	Easy	Very easy	Neither	Very easy	Very easy	Very easy	Very easy	Very easy	Neither	Very easy	A little	Worried	Not at all	Not at all	Very worried	Not at all	Not at all	A little	Very worried	Very worried	Disagree	Agree	Disagree	Strongly agree	Strongly agree	Partly
808	prospective	31	18-39 years	male	Yes	Moderate	Employed	University	No	notalone	No	No	>12'000	Travel	1	0	0	0	0	0	No	Neither poorly nor well informed	Yes	Neither	Easy	Neither	Neither	Neither	Neither	Easy	Easy	Difficult		Worried	Worried	Worried	A little	Very worried	Not at all	Not at all	A little	Very worried	Very worried	Disagree	Disagree	Partly	Partly	Partly	Disagree
809	retrospective	36	18-39 years	female	No		Employed	University	No	notalone	Yes	No	>12'000	Contacted by direct contact	1	0	0	0	0	0	Yes	Well informed	Yes	Neither	Difficult									Not at all	Not at all	Not at all	Not at all	Not at all	Not at all	Not at all	Not at all	Not at all	Not at all	Agree	Agree	Strongly disagree	Strongly disagree	Strongly disagree	Disagree
810	prospective	50	40-64 years	male	Yes	Very Severe	Employed	University	No	notalone	Yes	No	6'000 - 12'0000	Symptoms	1	0	0	0	0	0	Yes	Neither poorly nor well informed	Yes	Very difficult	Easy	Very difficult	Very difficult	Very difficult	Easy	Neither	Easy	Difficult	Very easy	Very worried	Worried	Very worried	Extremely worried	Extremely worried	Not at all	Not at all	Not at all	Very worried	Extremely worried	Partly	Partly	Disagree	Disagree	Disagree	Strongly agree
811	retrospective	29	18-39 years	female	Yes	Mild	Employed	Federal Diploma	Yes	notalone	No	No	<6'000	Symptoms	0	0	0	0	0	1	Yes	Well informed	No	Easy	Very easy	Easy	Very easy	Very easy	Very easy	Very easy	Very easy	Very easy	Very easy	A little	Worried	A little	A little	Not at all	Not at all	Not at all	Not at all	Not at all	Very worried	Disagree	Disagree	Partly	Agree	Agree	Strongly disagree
812	prospective	34	18-39 years	male	Yes	Moderate	Self-employed	Higher technical school or college	No	notalone	No	No	6'000 - 12'0000	Symptoms	1	0	0	0	0	0	Yes	Well informed	Yes	Very difficult	Neither	Difficult	Neither			Neither	Easy	Easy	Easy	A little	A little	Not at all	A little	Worried	Not at all	Not at all	Not at all	A little	A little	Partly	Partly	Disagree	Partly	Strongly disagree	Partly
813	prospective	24	18-39 years	male	Yes	Moderate	Employed	Higher technical school or college	No	notalone	No	No	6'000 - 12'0000	Contacted by direct contact	1	0	0	0	0	0	Yes	Very poorly informed	Yes	Easy	Easy	Neither	Very easy	Very easy	Very easy	Easy	Easy	Very easy	Very easy	Worried	Worried	Worried	A little	Very worried	Not at all	Not at all	Not at all	Worried	Worried	Strongly disagree	Strongly disagree	Strongly disagree	Strongly disagree	Strongly disagree	Strongly disagree
814	prospective	58	40-64 years	male	Yes	Severe	Employed	Federal Diploma	Yes	notalone	No	Yes		Contacted by direct contact	1	0	0	0	0	0	Yes	Poorly informed	Yes	Difficult	Neither	Difficult	Easy	Easy	Easy	Very difficult	Difficult	Difficult	Difficult
815	prospective	69	65+ years	male	Yes	Mild	Retired	Higher technical school or college	No	notalone	No	Yes	6'000 - 12'0000	Symptoms	1	0	0	0	0	1	Yes	Well informed	Yes	Very easy	Very easy	Easy	Very easy	Very easy	Very easy	Very easy	Very easy	Neither	Neither	Not at all	A little	Not at all	Not at all	Worried	Not at all	Not at all	Not at all	Worried	A little	Partly	Partly	Disagree	Strongly agree	Partly	Agree
816	prospective	28	18-39 years	female	Yes	Severe	Employed	University	No	notalone	No	No	6'000 - 12'0000	Symptoms	1	0	0	0	0	0	Yes	Well informed	Yes	Easy	Very easy	Easy	Easy	Difficult	Neither		Very easy	Difficult		Worried	Worried	A little	Not at all	A little	Not at all	Not at all	A little	Very worried	Worried	Strongly disagree	Partly	Strongly disagree	Agree	Partly	Strongly disagree
817	prospective	78	65+ years	male	No		Retired	Higher technical school or college	No	notalone	No			Symptoms	1	0	0	0	0	0	Yes	Very well informed	No	Very easy	Very easy									A little	A little	Not at all	A little	A little				Worried	Worried
818	retrospective	35	18-39 years	female	Yes	Severe	Employed	University	No	notalone	No	No	>12'000	Symptoms	1	0	0	0	0	0	Yes	Well informed	Yes	Very easy	Very difficult	Difficult	Very difficult	Very difficult	Easy	Easy	Easy	Easy		Very worried	A little	A little	A little	Very worried	Not at all	Not at all	Very worried	Extremely worried	Extremely worried	Disagree	Disagree	Disagree	Agree	Partly	Strongly disagree
819	prospective	68	65+ years	male	Yes	Moderate	Retired	Federal Diploma	No	alone	No	No		Contacted by direct contact	1	0	0	0	0	0	Yes	Well informed	Yes	Easy	Easy									Not at all	Not at all	Not at all	Not at all	Worried		Not at all	Not at all	A little	Worried	Disagree	Partly	Disagree	Disagree	Disagree	Disagree
820	prospective	55	40-64 years	female	Yes	Moderate	Employed	Federal Diploma	No	alone	No	No	6'000 - 12'0000	Symptoms	1	0	0	0	0	0	Yes	Well informed	Yes	Easy	Neither									Not at all	Not at all	Not at all	Not at all	A little	Not at all	Not at all	A little	Not at all	Worried	Strongly disagree	Strongly disagree	Disagree	Agree	Disagree	Disagree
821	prospective	69	65+ years	female	Yes	Severe	Retired	None or mandatory school	No	notalone	No	No	<6'000	Symptoms	1	0	0	0	0	0	Yes	Well informed	Yes	Very easy	Very easy					Neither	Neither		Very easy	Not at all	Not at all	Not at all	Not at all	Not at all	Not at all	Not at all	Not at all	A little	Very worried	Strongly disagree	Strongly disagree	Strongly disagree	Strongly agree	Strongly disagree	Strongly disagree
822	retrospective	43	40-64 years	female	Yes	Very Severe	Employed	Higher technical school or college	Yes	alone	No	Yes	6'000 - 12'0000	Symptoms	1	0	0	0	0	0	Yes	Very well informed	Yes	Easy	Very easy							Easy	Very difficult	Not at all	Not at all	Not at all	Not at all	Not at all	Extremely worried	Not at all	Extremely worried	Not at all	Not at all	Strongly agree	Agree	Partly	Partly	Disagree	Partly
823	prospective	59	40-64 years	female	Yes	Severe	Housewife	None or mandatory school	No	notalone	No	Yes		Symptoms	1	0	0	0	0	0	Yes	Well informed	No	Easy	Very easy	Easy	Very easy	Very easy	Very easy	Very easy	Very easy	Very easy	Very easy	Not at all	A little	Not at all	Not at all	Worried	Not at all	Not at all	Not at all	Extremely worried	Extremely worried	Strongly disagree	Strongly disagree	Strongly disagree	Strongly agree	Strongly agree	Agree
824	prospective	55	40-64 years	male	Yes	Severe	Employed	Federal Diploma	No	notalone	No	No	6'000 - 12'0000	Symptoms	1	0	0	0	0	0	Yes	Very well informed	Yes	Very easy	Very easy	Very easy	Very easy	Very easy	Very easy	Very easy	Very easy	Very easy	Very difficult	Not at all	Not at all	Not at all	Not at all	Not at all	Not at all	Not at all	Not at all	Worried	Worried	Strongly disagree	Strongly agree	Strongly agree	Strongly agree	Strongly agree	Strongly disagree
825	prospective	39	18-39 years	female	Yes	Moderate	Employed	University	No	notalone	No	No	6'000 - 12'0000	Symptoms	1	0	0	0	0	0	Yes	Neither poorly nor well informed	Yes	Very easy	Very easy	Very easy	Very easy	Very easy	Very easy	Very easy	Difficult	Difficult	Very easy	Not at all	Not at all	Not at all	Not at all	Very worried	Not at all	Not at all	Not at all	Worried	Not at all	Agree	Strongly disagree	Strongly disagree	Partly	Strongly disagree	Strongly disagree
826	prospective	62	40-64 years	male	No		Employed	University	Yes	notalone	No	No	>12'000	Travel	1	0	0	0	0	0	Yes	Neither poorly nor well informed	No	Very easy	Very easy	Easy	Easy	Easy	Easy	Easy	Very easy	Very easy		Not at all	Worried	Worried	Worried	Very worried	Not at all	Not at all	Worried	Extremely worried	Extremely worried	Agree	Agree	Agree	Agree	Strongly disagree	Strongly disagree
827	prospective	55	40-64 years	female	Yes	Severe	Employed	Higher technical school or college	No	notalone	No	No	>12'000	Symptoms	1	0	0	0	0	0	Yes	Very well informed	Yes	Easy	Very easy	Neither	Very easy	Very easy	Very easy	Very easy	Very easy	Very easy	Very easy	Worried	A little	A little	A little	A little	Not at all	Not at all	Not at all	Extremely worried	Extremely worried	Strongly disagree	Strongly disagree	Strongly disagree	Partly	Strongly disagree	Strongly disagree
828	prospective	27	18-39 years	male	Yes	Moderate	Employed	University	No	notalone	No	No	6'000 - 12'0000	Symptoms	1	0	0	0	0	0	Yes	Very well informed	Yes	Difficult	Neither	Very difficult	Easy	Easy	Difficult	Difficult	Difficult	Neither		A little	Worried	Not at all	Not at all	A little	Not at all	Not at all	Not at all	A little	Not at all	Partly	Partly	Agree	Agree	Disagree	Disagree
829	prospective	18	18-39 years	female	Yes	Moderate	Employed	Federal Diploma	No	notalone	Yes	No	<6'000	Symptoms	1	0	0	0	0	0	Yes	Well informed	No	Very easy	Very easy	Easy	Easy	Easy	Easy	Easy	Easy	Neither	Very easy	Not at all	Not at all	Not at all	Not at all	A little	Not at all	Not at all	A little	Worried	Worried	Disagree	Disagree	Disagree	Agree	Disagree	Agree
830	retrospective	67	65+ years	female	Yes	Moderate	Retired	Federal Diploma	Yes	notalone	No	No	<6'000	Symptoms	1	0	1	0	0	0	Yes	Well informed	Yes	Easy										A little	Worried	Worried	Not at all	Not at all	Not at all	Not at all		Extremely worried	Very worried	Disagree		Disagree	Disagree	Disagree	Disagree
831	prospective	70	65+ years	male	Yes	Moderate	Self-employed	University	Yes	notalone	No	Yes	<6'000	Symptoms	1	0	0	0	0	0	Yes	Well informed	Yes	Easy	Very easy	Difficult	Very easy	Easy	Neither	Easy	Easy	Neither	Difficult	Not at all	A little	A little	Not at all	Very worried	Not at all	Not at all	Not at all	A little	A little	Disagree	Disagree	Disagree	Agree	Disagree	Partly
832	prospective	59	40-64 years	male	Yes	Mild	Self-employed	Higher technical school or college	No	notalone	No	No	>12'000	Symptoms	1	0	0	0	0	0	Yes	Very well informed	Yes	Very easy	Very easy	Very easy	Very difficult	Very difficult	Very easy	Very easy	Very easy	Very easy	Very easy	Not at all	Not at all	Not at all	Not at all	Not at all	Not at all	Not at all	Not at all	Extremely worried	Extremely worried	Strongly agree	Strongly agree	Strongly agree	Strongly agree	Strongly agree	Strongly agree
833	retrospective	55	40-64 years	female	No		Self-employed	Higher technical school or college	Yes	notalone	No	No	6'000 - 12'0000	Hospital/GP other reason	1	0	1	0	0	0	Yes	Neither poorly nor well informed	No	Easy										Not at all	Not at all	Not at all	Not at all	Not at all	Not at all	Not at all	Not at all	A little	Worried	Agree	Partly	Partly	Agree	Partly	Disagree
834	retrospective	61	40-64 years	female	Yes	Moderate	Employed	Federal Diploma	Yes	notalone	No	No	6'000 - 12'0000	Symptoms	1	0	1	0	0	0	Yes	Well informed	Yes	Easy										Not at all	A little	Not at all	Not at all	A little	Not at all	Not at all	Not at all	Very worried	Very worried	Disagree	Agree	Disagree	Partly	Partly	Agree
835	prospective	76	65+ years	female	Yes	Moderate	Retired	None or mandatory school	No	notalone	No	No	<6'000	Symptoms	0	0	0	1	0	0	No	Well informed	No	Neither
836	prospective	35	18-39 years	male	Yes	Severe	Employed	Higher technical school or college	Yes	notalone	Yes	Yes	>12'000	Symptoms	1	0	0	0	0	0	Yes	Well informed	Yes	Neither	Easy	Neither							Very difficult	Not at all	A little	A little	Not at all	A little	Not at all	Not at all	A little	Worried	Worried	Disagree	Disagree	Disagree	Partly	Disagree	Partly
837	prospective	29	18-39 years	male	Yes	Very Severe	Employed	University	No	notalone	No	No	6'000 - 12'0000	Symptoms	1	0	0	0	0	0	Yes	Poorly informed	Yes	Neither	Easy		Very easy	Very easy	Very easy	Difficult	Very difficult	Very difficult	Very easy	Not at all	Not at all	Not at all	Not at all	Not at all	Not at all	Not at all	Not at all	Not at all	Not at all	Strongly disagree	Partly	Strongly disagree	Strongly agree	Strongly disagree	Strongly disagree
838	retrospective	47	40-64 years	male	Yes	Moderate	Self-employed	University	Yes	notalone	Yes	No	>12'000	Symptoms	1	0	0	0	0	0	Yes	Neither poorly nor well informed	Yes	Easy	Very easy		Very easy	Very easy	Very easy	Very easy	Very easy	Very easy	Very easy	A little	Worried	A little	A little	Very worried	A little	Worried	Not at all	Very worried	Very worried	Agree	Agree	Agree	Agree	Disagree	Disagree
839	prospective	28	18-39 years	male	Yes	Moderate	Employed	University	No	notalone	No	No	6'000 - 12'0000	Contacted by officials	1	0	0	0	0	0	Yes	Well informed	Yes	Difficult	Easy	Very difficult	Very difficult		Easy	Difficult	Very difficult	Very difficult		A little	A little	Worried	Worried	Worried	Not at all	Not at all	Not at all	Worried	Not at all	Disagree	Partly	Disagree	Agree	Disagree	Disagree
840	prospective	74	65+ years	male	Yes	Mild	Self-employed	Higher technical school or college	Yes	notalone	No	Yes	6'000 - 12'0000	Symptoms	1	0	0	0	0	0	Yes	Well informed	Yes	Very easy	Very easy					Easy	Easy	Easy	Easy	Not at all	Not at all	Not at all	Not at all	Not at all	Not at all	Not at all	Not at all	Extremely worried	Extremely worried	Strongly agree	Strongly agree	Strongly agree	Strongly agree	Strongly agree	Agree
841	prospective	49	40-64 years	male	Yes	Mild	Self-employed	University	No	notalone	Yes	Yes	>12'000	Travel	1	0	0	0	0	0	Yes	Well informed	Yes	Neither	Very easy	Very easy	Very easy	Very easy	Very easy	Very easy	Very easy	Very easy	Very easy	Not at all	A little	Not at all	A little	A little	Not at all	A little	Not at all	Not at all	Not at all	Agree	Agree	Agree	Strongly agree	Agree	Agree
842	prospective	60	40-64 years	male	No		Employed	Higher technical school or college	No	notalone	No	Yes	>12'000	Contacted by direct contact	0	0	0	0	0	1	Yes	Poorly informed	No	Difficult	Difficult							Difficult		Worried	A little	Not at all	Not at all	Extremely worried	Not at all	Not at all	Not at all	Extremely worried	Extremely worried	Disagree	Agree	Agree	Partly	Strongly agree	Partly
843	prospective	39	18-39 years	male	Yes	Moderate	Employed	Federal Diploma	Yes	notalone	No	No	>12'000	Symptoms	1	0	0	0	0	0	Yes	Well informed	Yes	Easy	Easy	Easy	Very easy	Very easy	Easy	Easy	Easy	Neither		Very worried	Worried	Very worried	Extremely worried	Very worried	Very worried	Very worried	Worried	Very worried	Extremely worried	Disagree	Disagree	Disagree	Disagree	Strongly agree	Strongly agree
844	prospective	74	65+ years	male	Yes	Moderate	Retired	Federal Diploma	No	notalone	No	No	6'000 - 12'0000	Symptoms	1	0	0	0	0	0	Yes	Well informed	No	Easy	Very easy									A little	A little	Not at all	A little	Worried	Not at all	Not at all	A little	Not at all	A little	Disagree	Strongly disagree	Strongly disagree	Partly	Strongly disagree	Strongly disagree
845	prospective	28	18-39 years	male	Yes	Severe			No	alone	No			Symptoms	0	0	0	0	0	0	Yes	Well informed	Yes	Neither	Easy	Easy						Difficult		Not at all	Very worried	Not at all	A little	Extremely worried	Not at all	Not at all	A little	Very worried	Extremely worried	Agree	Strongly disagree	Strongly disagree	Strongly disagree	Strongly disagree	Agree
846	retrospective	50	40-64 years	male	Yes	Mild	Employed	Higher technical school or college	Yes	notalone	No	Yes	>12'000	Symptoms	1	0	0	0	0	0	Yes	Well informed	Yes	Neither	Neither	Difficult	Very easy	Easy	Neither	Difficult	Very easy	Difficult	Very difficult	A little	Worried	Not at all	Worried	Very worried	Not at all	Not at all	A little	Very worried	Worried	Disagree	Partly	Disagree	Agree	Strongly agree	Agree
847	prospective	26	18-39 years	male	Yes	Severe	Employed	Federal Diploma	Yes	alone	No	No	6'000 - 12'0000	Symptoms	1	0	0	0	0	0	Yes	Well informed	Yes	Neither	Difficult				Very easy	Very easy		Very difficult
848	retrospective	56	40-64 years	male	Yes	Mild	Employed	University	Yes	notalone	No	No	>12'000	Symptoms	1	0	0	0	0	0	Yes	Very well informed	Yes	Very easy	Very easy	Very easy	Very difficult	Very difficult	Very easy	Easy	Very easy	Easy	Very easy	Not at all	Not at all	Not at all	Not at all	Worried	Not at all	Not at all	Not at all	Extremely worried	Extremely worried	Partly	Partly	Partly	Strongly agree	Strongly agree	Strongly agree
849	prospective	66	65+ years	male	Yes	Mild	Retired	Higher technical school or college	No	notalone	No	Yes		Contacted by direct contact	1	0	0	0	0	0	Yes	Very well informed	Yes	Difficult										Not at all	Not at all	Not at all	Not at all	A little	Not at all	Not at all	A little	Very worried	Very worried	Strongly disagree	Disagree	Disagree	Partly	Disagree	Strongly disagree
850	retrospective	27	18-39 years	male	Yes	Moderate	Employed	University	No	notalone	No	No	6'000 - 12'0000	Symptoms	0	1	0	0	0	0	Yes	Well informed	Yes	Easy	Easy				Easy					A little	Not at all	Not at all	Not at all	A little	Not at all	Not at all	Not at all	Not at all	Not at all	Partly	Strongly disagree	Strongly disagree	Agree	Partly	Strongly disagree
851	prospective	58	40-64 years	female	Yes	Moderate	Employed	Higher technical school or college	No	notalone	No	No	6'000 - 12'0000	Precausion	1	0	0	0	0	0	Yes	Very well informed	Yes	Very easy	Very easy	Neither	Very easy	Very easy	Very easy	Very easy	Very easy
852	prospective	68	65+ years	female	Yes	Moderate	Retired	Federal Diploma	No	alone	No	No	<6'000	Contacted by direct contact	1	0	0	0	0	0	Yes	Neither poorly nor well informed	Yes	Easy	Very easy		Easy	Very easy	Very easy	Very easy	Very easy	Neither	Very difficult	A little	Not at all	Not at all	Not at all	Not at all	Not at all	Not at all	Not at all	Very worried	Very worried	Disagree	Disagree	Disagree	Agree	Agree	Disagree
853	prospective	28	18-39 years	female	Yes	Moderate	Employed	Higher technical school or college	Yes	notalone	No	No	<6'000	Symptoms	1	0	0	0	0	0	No	Neither poorly nor well informed	Yes	Neither	Easy
854	prospective	66	65+ years	female	Yes	Moderate	Employed	None or mandatory school	No	notalone	No	No	<6'000	Symptoms	1	0	0	0	0	0	Yes	Very well informed	Yes	Neither	Easy	Easy	Difficult	Difficult	Very difficult	Difficult	Neither	Neither	Very difficult	Not at all	Not at all	Not at all	Not at all	Not at all	Not at all	Not at all		Not at all	Not at all	Disagree	Disagree	Disagree	Agree	Agree	Agree
855	prospective	33	18-39 years	male	Yes	Moderate	Employed	Federal Diploma	No	notalone	Yes	No	>12'000	Contacted by direct contact	1	0	0	0	0	0	Yes	Very well informed	Yes	Easy	Easy	Easy	Very easy	Very easy	Very easy	Very easy	Very easy	Very easy	Neither	Not at all	Not at all	A little	Not at all	A little	Not at all	Not at all	Not at all	Worried	Worried	Strongly disagree	Agree	Strongly disagree	Agree	Strongly disagree	Strongly disagree
856	prospective	68	65+ years	female	Yes		Retired	Higher technical school or college	No	notalone	No	No	6'000 - 12'0000	Symptoms	1	0	0	0	0	0	Yes	Very well informed	Yes	Easy	Very easy	Difficult	Very easy	Easy	Very easy	Difficult	Neither	Difficult	Very easy	Not at all	Not at all	Not at all	Not at all	Not at all	Not at all	Not at all	Not at all	Worried	Extremely worried	Strongly disagree	Strongly disagree	Strongly disagree	Strongly agree	Strongly disagree	Strongly disagree
857	retrospective	28	18-39 years	male	Yes	Moderate	Employed	Federal Diploma	No	notalone	No	No	6'000 - 12'0000	Symptoms	1	0	0	0	0	0	Yes	Well informed	Yes	Very easy	Very easy	Very difficult	Very difficult	Very difficult	Very difficult	Very difficult	Difficult	Difficult	Very easy	Not at all	Not at all	Not at all	Not at all	Worried	Not at all	Not at all	Not at all	Very worried	Very worried	Partly	Disagree	Partly	Strongly agree	Agree	Agree
858	prospective	28	18-39 years	male	Yes	Mild	Employed	University	No	notalone	No	No	6'000 - 12'0000	Contacted by direct contact	1	0	0	0	0	0	Yes	Well informed	Yes	Difficult	Easy	Easy	Easy	Easy	Difficult	Very difficult	Neither	Very difficult	Very easy	Worried	Not at all	Very worried	Worried	Very worried	Not at all			Extremely worried	Extremely worried	Disagree	Disagree	Disagree	Disagree	Disagree	Agree
859	prospective	63	40-64 years	female	Yes	Moderate	Employed	Federal Diploma	No	notalone	No	No	<6'000	Contacted by direct contact	1	0	0	0	0	0	Yes	Well informed	Yes	Difficult	Easy	Very difficult	Very difficult	Very difficult	Very difficult	Easy	Easy	Very difficult	Very easy	A little	A little	A little	A little	A little	Not at all	Not at all	Not at all	A little	A little	Strongly disagree	Strongly disagree	Partly	Disagree	Partly	Disagree
860	prospective	47	40-64 years	female	Yes	Moderate	Employed	Federal Diploma	No	notalone	No	Yes	6'000 - 12'0000	Symptoms	1	0	0	0	0	0	Yes	Well informed	Yes	Neither	Very easy	Neither	Very easy	Very easy	Very easy	Very easy	Very easy	Neither	Difficult	Not at all	Not at all	Not at all	Not at all	Not at all	Not at all	Not at all	Not at all	Worried	Not at all	Strongly disagree	Strongly disagree	Partly	Agree	Agree	Agree
861	prospective	61	40-64 years	male	No		Self-employed	University	Yes	notalone	No	Yes	>12'000	Contacted by direct contact	1	0	0	0	0	0	Yes	Very well informed	Yes	Easy	Very easy	Easy	Easy	Very easy	Very easy	Very easy	Very easy	Neither	Very difficult	Not at all	Worried	A little	A little	Very worried	Not at all	Not at all	Not at all	Worried	Worried	Disagree	Disagree	Disagree	Agree	Disagree	Partly
862	prospective	26	18-39 years	female	Yes	Mild	Employed	University	Yes	notalone	No	No	6'000 - 12'0000	Symptoms	1	0	0	0	0	0	Yes	Well informed	Yes	Neither	Easy	Difficult	Easy	Easy	Neither	Neither	Difficult	Neither		A little	Not at all	A little	A little	A little	Not at all	Not at all	Not at all	Extremely worried	Extremely worried	Partly	Strongly disagree	Strongly disagree	Partly	Strongly disagree	Strongly disagree
863	retrospective	79	65+ years	male	Yes	Severe	Self-employed	Federal Diploma	Yes	notalone	No	No		Symptoms	1	0	0	0	0	0	Yes	Neither poorly nor well informed	No	Neither										Extremely worried	Extremely worried		Extremely worried					Extremely worried	Extremely worried
864	prospective	47	40-64 years	female	Yes	Severe	Employed	Federal Diploma	No	notalone	Yes	No	<6'000	Symptoms	1	0	0	0	0	0	Yes	Neither poorly nor well informed	No	Difficult	Easy	Very difficult	Difficult	Very difficult	Difficult	Very difficult	Very difficult	Very difficult	Very easy	Not at all	Not at all	Worried	A little	A little	Not at all	Not at all	Not at all	Very worried	Very worried	Strongly disagree	Strongly disagree	Strongly disagree	Strongly disagree	Strongly disagree	Strongly disagree
865	prospective	79	65+ years	female	No		Retired	None or mandatory school	No	notalone	Yes	No	6'000 - 12'0000	Contacted by officials	1	0	0	0	0	0	No	Poorly informed	No	Neither										A little	A little	Not at all	Not at all	Worried	Not at all	Not at all
866	prospective	48	40-64 years	male	Yes	Moderate	Employed	Federal Diploma	No	notalone	Yes	Yes	6'000 - 12'0000	Symptoms	0	0	0	0	0	1	No	Poorly informed	Yes	Very easy	Easy	Easy	Very easy	Easy	Easy	Very easy	Difficult	Difficult	Difficult	Not at all	Worried	Not at all	Worried	A little	Not at all	Not at all	Not at all	Worried	A little	Strongly disagree	Partly	Disagree	Agree	Agree	Agree
867	retrospective	44	40-64 years	female	Yes	Severe	Employed	University	Yes	alone	No	No	>12'000	Symptoms	0	0	1	0	0	0	No	Neither poorly nor well informed	Yes	Neither										Very worried	Extremely worried	A little	Very worried	Extremely worried	A little	A little		A little	A little	Strongly disagree	Strongly disagree	Strongly disagree	Strongly disagree	Disagree	Strongly disagree
868	prospective	53	40-64 years	female	Yes	Severe	Without Work	Federal Diploma	No	alone	No	No	6'000 - 12'0000	Symptoms	1	0	0	0	0	0	No	Neither poorly nor well informed	Yes	Very easy	Very easy	Very easy	Very easy	Very easy				Easy
869	retrospective	46	40-64 years	female	Yes	Very Severe	Employed	None or mandatory school	No	notalone	No	No	<6'000	Symptoms	1	0	0	0	0	0	Yes	Well informed	Yes	Neither										A little	Worried	Very worried	Very worried	Worried				Extremely worried	Extremely worried	Partly	Disagree	Agree	Agree
870	prospective	48	40-64 years	female	Yes	Moderate	Employed	Higher technical school or college	Yes	notalone	No	No	>12'000	Contacted by direct contact	1	0	0	0	0	0	Yes	Well informed	Yes	Easy	Very easy
871	prospective	25	18-39 years	female	Yes	Moderate		Federal Diploma	No	notalone	Yes	No	<6'000	SwissCovid-App	1	0	0	0	0	0	Yes	Neither poorly nor well informed	Yes	Very difficult	Neither	Very difficult	Difficult	Difficult	Difficult	Difficult	Difficult	Difficult		Worried	Extremely worried	Worried	Extremely worried	Extremely worried	Extremely worried	Extremely worried	Extremely worried	Extremely worried	Extremely worried	Strongly disagree	Strongly disagree	Partly	Strongly disagree	Strongly disagree	Strongly disagree
872	prospective	80	65+ years	female	Yes	Severe	Retired	Federal Diploma	No	alone	No	Yes	<6'000	Symptoms	1	0	0	0	0	0	Yes	Very well informed	Yes	Very easy	Very easy	Very easy			Very easy	Very easy		Very easy	Neither
873	retrospective	56	40-64 years	female	No		Employed	Federal Diploma	Yes	notalone	No	No	<6'000	Contacted by direct contact	1	0	0	0	0	0	Yes	Very well informed	Yes	Difficult	Difficult	Neither								Worried	Worried	Worried	Very worried	Not at all	Not at all	Not at all	Not at all	Extremely worried	Extremely worried	Disagree	Disagree	Disagree	Disagree	Disagree	Disagree
874	prospective	53	40-64 years	male	Yes	Moderate	Self-employed	University	No	notalone	No	No	6'000 - 12'0000	Contacted by officials	1	0	0	0	0	0	Yes	Well informed	No	Neither	Very easy	Very easy	Very easy	Very easy	Very easy	Very easy	Very easy	Very easy	Very easy	Not at all	Not at all	A little	Not at all	A little	Not at all	Not at all	Not at all	Very worried	Very worried	Strongly disagree	Strongly disagree	Strongly disagree	Strongly agree	Agree	Partly
875	retrospective	37	18-39 years	male	Yes	Very Severe	Employed	University	No	notalone	No	No	>12'000	Symptoms	0	0	0	0	0	1	Yes	Very well informed	Yes	Easy	Easy	Easy	Very easy	Easy	Easy	Easy	Easy	Easy	Very easy	Very worried	A little	A little	Worried	Worried	Not at all	Not at all	Worried	Extremely worried	Extremely worried	Disagree	Disagree	Disagree	Disagree	Disagree	Agree
876	prospective	29	18-39 years	female	Yes	Moderate	Employed	University	Yes	notalone	No	No	>12'000	Symptoms	1	0	0	0	0	0	Yes	Well informed	Yes	Neither	Easy	Easy	Easy		Difficult	Difficult	Difficult	Difficult	Very easy	Not at all	Not at all	Not at all	Not at all	Worried	Not at all	Not at all	A little	Very worried	Very worried	Strongly disagree	Strongly disagree	Strongly disagree	Partly	Strongly disagree	Partly
877	prospective	66	65+ years	female	Yes	Moderate	Retired	Federal Diploma	No	alone	No	No	<6'000	Symptoms	0	1	0	0	0	0	No	Very well informed	Yes	Neither	Easy	Easy		Easy	Easy		Easy	Easy	Easy	Worried	Worried			Worried	Worried	Worried	Worried	Very worried	Very worried	Partly	Disagree	Disagree	Partly	Disagree	Disagree
878	prospective	33	18-39 years	female	Yes	Moderate	Employed	University	No	notalone	Yes	No	6'000 - 12'0000	Contacted by direct contact	1	0	0	0	0	0	Yes	Very well informed	Yes	Neither	Very easy				Very easy					Not at all	Not at all	A little	Worried	Very worried	Not at all	Not at all	Not at all	Very worried	Worried	Strongly agree	Strongly agree	Strongly agree	Agree	Strongly agree	Strongly agree
879	prospective	92	65+ years	male	Yes	Moderate	Retired	Federal Diploma	No	notalone	No	No	6'000 - 12'0000	Contacted by direct contact	1	0	0	0	0	0	Yes	Well informed	Yes	Easy	Easy	Difficult	Difficult	Difficult	Easy	Very difficult	Neither	Neither		Worried	Not at all	Not at all	Not at all	Not at all	Not at all	Not at all	Not at all	Worried	Worried	Disagree	Agree	Partly	Agree	Partly	Strongly disagree
880	prospective	51	40-64 years	female	Yes	Moderate	Employed	Higher technical school or college	No	notalone	No	Yes		Symptoms	1	0	0	0	0	0	Yes	Very well informed	Yes	Very easy	Very easy								Very easy	Not at all	Not at all	Not at all	A little	Not at all	Not at all	Not at all	Not at all		Worried	Strongly disagree	Strongly disagree	Strongly disagree	Partly	Strongly disagree	Strongly disagree
881	prospective	41	40-64 years	female	No		Employed	University	No	notalone	Yes	No		Contacted by direct contact	1	0	0	0	0	0	Yes	Well informed	Yes	Neither	Very easy	Very difficult	Difficult	Very difficult	Difficult	Easy	Neither	Difficult		Not at all	Not at all	A little	Not at all	Not at all	Not at all	Not at all	Not at all	Very worried	Very worried	Strongly disagree	Strongly disagree	Strongly disagree	Strongly disagree	Strongly disagree	Partly
882	prospective	27	18-39 years	female	Yes	Moderate	Employed	Higher technical school or college	No	notalone	No	No	>12'000	Symptoms	1	0	0	0	0	0	Yes	Well informed	Yes	Neither	Neither	Very difficult			Very easy	Neither	Neither	Neither		Not at all	Not at all	Not at all	Not at all	A little	Not at all	Not at all	Not at all	Worried	Worried	Strongly disagree	Strongly disagree	Strongly disagree	Partly	Strongly disagree	Disagree
883	retrospective	38	18-39 years	male	Yes	Moderate	Employed	University	No	notalone	Yes	No	>12'000	Contacted by direct contact	1	0	0	0	0	0	Yes	Neither poorly nor well informed	Yes	Neither	Very easy	Very difficult	Very difficult	Very difficult	Very difficult		Easy	Neither		Not at all	A little	Not at all	Not at all	Extremely worried	Not at all	Not at all	Worried	Extremely worried	Extremely worried	Disagree	Disagree	Disagree	Disagree	Disagree	Strongly agree
884	prospective	44	40-64 years	female	Yes	Severe	Without Work	Federal Diploma	No	notalone	Yes	No	<6'000	Symptoms	1	0	0	0	0	0	Yes	Very well informed	Yes	Easy	Very easy				Easy	Neither	Neither	Neither		A little	A little	A little	A little	A little	Not at all	Not at all	A little	Worried	Worried	Disagree	Disagree	Disagree	Agree	Partly	Agree
885	retrospective	52	40-64 years	male	Yes	Mild	Self-employed	University	No	notalone	No	No		Symptoms	1	0	0	0	0	0	Yes	Well informed	Yes	Easy	Very easy	Very easy					Very easy			Not at all	Not at all	Not at all	Not at all	A little	Not at all	A little	Not at all	A little	A little	Disagree	Disagree	Disagree	Disagree	Disagree	Disagree
886	retrospective	42	40-64 years	female	Yes	Severe	Without Work	University	No	notalone	Yes	No	>12'000	Symptoms	1	0	0	0	0	0	No	Very poorly informed	No	Neither	Easy	Difficult	Neither	Neither	Neither	Neither	Neither	Neither		Not at all	A little	Worried	A little	A little	Not at all	Not at all	Not at all	Very worried	Very worried	Disagree	Agree	Disagree	Partly	Disagree	Disagree
887	prospective	55	40-64 years	female	Yes	Severe	Self-employed	University	No	notalone	Yes	No	6'000 - 12'0000	Contacted by direct contact	1	0	0	0	0	0	Yes	Well informed	Yes	Difficult	Easy	Easy	Easy	Easy	Easy	Easy	Easy	Easy	Easy	Not at all	Not at all	Not at all	Not at all	Very worried	Worried	Worried	Worried	Very worried	Very worried	Partly	Partly	Partly	Partly	Disagree	Partly
888	prospective	31	18-39 years	female	Yes	Moderate	Employed	Higher technical school or college	No	notalone	Yes	No	<6'000	Symptoms	1	0	0	0	0	0	Yes	Well informed	Yes	Very difficult	Very easy									Not at all	Very worried	Very worried		Very worried			Not at all	Very worried	Very worried	Strongly disagree	Partly	Disagree	Partly	Strongly disagree	Strongly disagree
889	prospective	83	65+ years	female	Yes	Moderate	Retired	Federal Diploma	Yes	notalone	No	Yes	<6'000	Contacted by direct contact	1	0	0	0	0	0	Yes	Very poorly informed	Yes	Very easy	Very easy	Easy	Very easy	Easy	Very easy	Very easy	Easy	Easy	Difficult	A little	Worried	Not at all	A little	A little	Not at all	Not at all	A little	A little	Worried	Strongly disagree	Strongly disagree	Strongly disagree	Partly	Strongly disagree	Disagree
890	retrospective	42	40-64 years	female	Yes	Moderate	Without Work	University	No	notalone	Yes	No	<6'000	Symptoms	1	0	0	0	0	0	Yes	Very well informed	Yes	Easy	Easy						Very easy	Very easy		A little	Not at all	Not at all	Not at all	A little		Not at all	Not at all	Not at all	Worried	Agree	Agree	Agree	Strongly agree	Agree	Agree
891	prospective	47	40-64 years	male	Yes	Severe	Employed	University	No	notalone	No	Yes	6'000 - 12'0000	Contacted by direct contact	1	0	0	0	0	0	Yes	Very well informed	Yes	Easy	Very easy						Very easy		Very difficult	A little	Worried	A little	Very worried	A little	Not at all	Not at all	Not at all	Extremely worried	Extremely worried	Agree	Strongly disagree	Agree	Partly	Strongly disagree	Agree
892	prospective	27	18-39 years	male	No		Employed	Federal Diploma	No	notalone	No	No	>12'000	Contacted by direct contact	1	0	0	0	0	0	Yes	Very well informed	No	Easy	Very easy	Very easy	Very easy	Easy	Easy	Neither	Neither	Neither	Very easy	A little	Worried	Not at all	A little	Worried	Not at all	Not at all	A little	Worried	Worried	Partly	Partly	Disagree	Strongly agree	Partly	Strongly disagree
893	prospective	48	40-64 years	female	Yes	Very Severe	Without Work	Federal Diploma	No	notalone	No	No	<6'000	Contacted by direct contact	1	0	0	0	0	0	No	Very well informed	Yes	Neither	Easy		Very easy	Very easy	Easy	Easy	Difficult	Difficult
894	retrospective	46	40-64 years	female	Yes	Moderate	Employed	Federal Diploma	No	notalone	No	No	<6'000	Symptoms	1	0	0	0	0	0	No	Well informed	Yes	Difficult	Very easy	Very difficult	Very difficult	Very difficult	Very easy	Very easy	Very easy	Very difficult	Very easy		Worried	Worried		Very worried				Extremely worried	Extremely worried	Strongly disagree	Strongly disagree	Strongly disagree	Partly	Strongly disagree	Strongly disagree
895	prospective	70	65+ years	male	Yes	Moderate	Retired	Federal Diploma	No	notalone	No	No	6'000 - 12'0000	Symptoms	1	0	0	0	0	0	Yes	Well informed	Yes	Neither	Very easy					Easy			Very easy	A little	A little	A little	Not at all	A little		Not at all	A little	Worried	Worried	Partly	Disagree	Disagree	Agree	Partly	Partly
896	prospective	23	18-39 years	female	Yes	Moderate	Employed	Federal Diploma	No	notalone	No	No	<6'000	Contacted by direct contact	1	0	0	0	0	0	Yes	Well informed	Yes	Neither	Difficult	Very easy	Neither	Neither	Difficult	Easy	Easy	Difficult		A little	Worried	Not at all	Not at all	Extremely worried	Not at all	Not at all	Not at all	Very worried	Very worried	Strongly disagree	Strongly disagree	Strongly disagree	Agree	Strongly disagree
897	prospective	68	65+ years	male	Yes	Severe	Self-employed	Higher technical school or college	No	notalone	No	No	<6'000	Symptoms	1	0	0	0	0	0	Yes	Well informed	Yes	Easy	Very easy					Very easy	Very easy	Very easy		Not at all	Not at all	Not at all	Not at all	A little	Not at all	A little	Not at all	Not at all	Very worried	Disagree	Disagree	Disagree	Disagree	Partly	Disagree
898	prospective	28	18-39 years	male	Yes	Severe	Employed	Federal Diploma	No	notalone	No	No	6'000 - 12'0000	SwissCovid-App	1	0	0	0	0	0	Yes	Well informed	Yes	Easy	Very easy	Very easy	Very easy	Very easy	Very easy	Very easy	Very easy	Neither	Very easy	Not at all	A little	Not at all	Not at all	Very worried	A little	A little	Worried	Extremely worried	Extremely worried	Strongly disagree	Strongly disagree	Strongly disagree	Strongly agree	Strongly disagree	Disagree
899	prospective	27	18-39 years	female	Yes	Severe	Employed	Higher technical school or college	No	notalone	No	No	<6'000	Symptoms	1	0	0	0	0	0	Yes	Very well informed	Yes	Neither								Neither		Very worried	Not at all	A little	Worried	Worried	Worried	Extremely worried	Extremely worried	Extremely worried	Extremely worried	Strongly disagree	Strongly disagree	Strongly disagree	Strongly agree	Strongly disagree	Partly
900	retrospective	37	18-39 years	male	Yes	Severe	Employed	None or mandatory school	No	notalone	Yes	No	>12'000	Symptoms	1	0	0	0	0	0	Yes	Very well informed	Yes	Very easy	Very easy	Very easy	Very easy	Very easy	Very easy	Very easy	Very easy	Very easy	Very easy	Extremely worried	Extremely worried	Extremely worried	Extremely worried	Extremely worried	Extremely worried	Extremely worried	Extremely worried	Extremely worried	Extremely worried	Strongly disagree	Strongly disagree	Strongly disagree	Partly	Partly	Partly
901	prospective	49	40-64 years	female	Yes	Severe	Employed	University	Yes	notalone	Yes	Yes	6'000 - 12'0000	Precausion	1	0	0	0	0	0	Yes	Very well informed	Yes	Neither	Very easy		Easy		Very difficult	Very difficult	Difficult	Difficult	Difficult	Not at all	A little	A little	Not at all	Very worried	Not at all		A little	Worried	Extremely worried	Strongly disagree	Disagree	Strongly disagree	Strongly disagree	Strongly disagree	Strongly disagree
902	prospective	25	18-39 years	female	Yes	Moderate	Employed	Higher technical school or college	No	alone	No	No	6'000 - 12'0000	Symptoms	1	0	0	0	0	0	Yes	Very well informed	Yes	Easy	Very easy									A little	Worried	Worried	Worried	Very worried	Not at all	Not at all	Not at all	Extremely worried	Extremely worried	Strongly disagree	Strongly disagree	Strongly disagree	Strongly disagree	Strongly disagree	Partly
903	prospective	22	18-39 years	male	Yes	Severe	Education	Federal Diploma	No	notalone	No	No	>12'000	Contacted by direct contact	0	0	0	0	1	0	Yes	Very well informed	Yes	Difficult	Very easy	Neither	Very easy		Very easy	Very easy	Very easy	Neither		A little	Worried	Not at all	A little	Very worried	Not at all	Not at all	Not at all	Worried	Very worried	Partly	Strongly disagree	Partly	Partly	Strongly disagree	Strongly disagree
904	prospective	56	40-64 years	female	No		Employed	University	Yes	alone	No	No	6'000 - 12'0000	Symptoms	1	0	0	0	0	0	Yes	Well informed	Yes	Very easy	Very easy					Neither	Very easy	Neither		Not at all	Not at all	Not at all	Not at all	Worried	Not at all	Not at all	Not at all	Very worried	Very worried	Strongly disagree	Strongly disagree	Strongly disagree	Strongly disagree	Strongly disagree	Strongly disagree
905	prospective	67	65+ years	male	Yes	Severe	Retired	Higher technical school or college	No	notalone	No	No	6'000 - 12'0000	Symptoms	1	0	0	0	0	0	Yes	Well informed	Yes	Easy	Very easy					Easy	Easy	Easy		Not at all	Worried	A little	Worried	Extremely worried	Not at all	Not at all	Worried	A little	Worried	Strongly disagree	Strongly disagree	Strongly disagree	Partly	Disagree
906	prospective	43	40-64 years	male	Yes	Severe	Employed	University	No	notalone	Yes	Yes	>12'000	Symptoms	1	0	0	0	0	0	Yes	Neither poorly nor well informed	No	Neither	Easy	Easy	Easy	Easy	Very easy	Very easy	Very easy	Easy	Neither	A little	Very worried	Very worried	Extremely worried	Worried	A little	A little	A little	Extremely worried	Extremely worried	Strongly disagree	Strongly disagree	Strongly disagree	Strongly disagree	Strongly disagree	Strongly disagree
907	retrospective	50	40-64 years	female	Yes	Very Severe	Employed	University	Yes	notalone	No	No		Symptoms	1	0	0	0	0	0	Yes	Well informed	Yes	Neither											Not at all	Not at all	Not at all	Not at all	Not at all	Not at all	Not at all	Not at all	Not at all	Strongly disagree	Agree	Strongly disagree	Agree	Agree	Strongly disagree
908	retrospective	27	18-39 years	female	Yes	Moderate	Education	University	No	alone	No	No	<6'000	Contacted by officials	1	0	0	0	0	0	No	Very well informed	Yes	Difficult	Easy	Easy	Easy		Easy	Easy	Easy	Easy	Easy	Very worried	A little	A little	A little	Very worried	Not at all	Not at all	Not at all	Extremely worried	Extremely worried	Strongly disagree	Strongly disagree	Strongly disagree	Partly	Agree	Partly
909	prospective	60	40-64 years	male	Yes	Mild	Employed	Federal Diploma	Yes	notalone	No	Yes	6'000 - 12'0000	Symptoms	1	0	0	0	0	0	Yes	Very well informed	No	Difficult	Easy	Easy	Easy	Easy	Easy	Easy	Easy	Easy	Easy	Not at all	Not at all	Not at all	Not at all	Not at all	Not at all	Not at all	Not at all	Worried	Worried
910	prospective	32	18-39 years	female	Yes	Very Severe	Without Work	University	No	alone	No	No	6'000 - 12'0000	Symptoms	1	0	0	0	0	0	Yes	Very well informed	Yes	Neither	Very easy	Neither	Very easy	Very easy		Difficult				Very worried	Very worried	Very worried	Very worried	Very worried	Very worried	Very worried	Extremely worried	Extremely worried	Extremely worried	Partly	Strongly disagree	Strongly disagree	Strongly disagree	Strongly disagree	Strongly disagree
911	retrospective	50	40-64 years	female	Yes	Severe	Self-employed	Federal Diploma	No	notalone	No	No	6'000 - 12'0000	Symptoms	1	0	0	0	0	0	Yes	Very well informed	Yes	Difficult	Very easy	Very difficult	Difficult	Very difficult	Very easy	Very easy	Very easy	Very difficult		Not at all	Not at all	Not at all	Worried	Extremely worried	Not at all	Worried	Worried	Extremely worried	Extremely worried	Partly	Partly	Disagree	Agree	Agree	Partly
912	retrospective	43	40-64 years	male	Yes	Mild	Employed	Higher technical school or college	No	notalone	No	No	>12'000	Contacted by direct contact	1	0	0	0	0	0	Yes	Very well informed	Yes	Neither	Easy	Easy	Easy		Easy	Easy	Easy			A little	A little	Not at all	Not at all	A little	Not at all	Not at all	Not at all	Worried	Very worried	Disagree	Disagree	Strongly disagree	Strongly disagree	Partly	Disagree
913	prospective	50	40-64 years	male	Yes	Moderate	Without Work	Federal Diploma	No	notalone	Yes	Yes	6'000 - 12'0000	Contacted by direct contact	1	0	0	0	0	0	Yes	Well informed	Yes	Easy	Neither	Difficult	Difficult	Difficult	Neither	Difficult	Difficult	Difficult	Easy
914	retrospective	68	65+ years	male	No		Retired	Higher technical school or college	Yes	notalone	No	Yes	6'000 - 12'0000	Contacted by direct contact	1	0	0	0	0	0	Yes	Very well informed	Yes	Easy	Easy									Not at all	Not at all	Worried	Not at all	Not at all	Not at all	Not at all	Not at all	Not at all	Not at all	Strongly disagree	Strongly disagree	Agree	Disagree	Disagree	Strongly disagree
915	prospective	26	18-39 years	male	Yes	Moderate	Education	University	No	notalone	No	No	<6'000	Contacted by direct contact	1	0	0	0	0	0	Yes	Neither poorly nor well informed	Yes	Very easy	Easy	Very easy			Very easy	Easy	Very easy	Difficult	Very easy	Not at all	Not at all	Not at all	A little	A little	Not at all	Not at all	Not at all	Not at all	Worried	Strongly disagree	Strongly disagree	Strongly disagree	Agree	Strongly disagree	Strongly disagree
916	prospective	21	18-39 years	female	Yes	Moderate	Education	Federal Diploma	No	notalone	No	No		Contacted by direct contact	1	0	0	0	0	0	Yes	Very well informed	Yes	Easy	Very easy			Easy	Neither	Very difficult	Neither	Neither		Extremely worried	Extremely worried	Extremely worried	Extremely worried	Worried				Extremely worried	Extremely worried	Strongly disagree	Strongly disagree	Strongly disagree	Strongly disagree	Strongly disagree	Strongly disagree
917	prospective	52	40-64 years	female	Yes	Severe	Employed	Federal Diploma	Yes	alone	No	No	6'000 - 12'0000	Symptoms	1	0	0	0	0	0	Yes	Very well informed	Yes	Very easy	Very easy							Very easy		Not at all	Not at all	Not at all	Not at all	A little	Not at all	Not at all	Not at all	Extremely worried	Very worried	Strongly agree	Strongly agree	Strongly agree	Strongly agree	Strongly disagree	Strongly agree
918	prospective	32	18-39 years	male	Yes	Moderate	Employed	Higher technical school or college	No	notalone	No	No	<6'000	Symptoms	1	0	0	0	0	0	Yes	Very well informed	Yes	Very easy	Easy	Very easy			Easy	Very difficult	Very difficult	Difficult	Very easy	Not at all	Not at all	Not at all	A little	Very worried	Not at all	Not at all	A little	Worried	Very worried	Disagree	Agree	Partly	Agree	Strongly disagree	Agree
919	prospective	67	65+ years	female	Yes	Moderate	Retired	Federal Diploma	Yes	notalone	No	No	6'000 - 12'0000	Hospital/GP other reason	1	0	0	0	0	0	Yes	Well informed	Yes	Neither	Easy					Easy	Easy	Easy		A little	Worried	A little	Worried	Very worried				Very worried	Very worried	Disagree	Disagree	Disagree	Disagree	Disagree	Disagree
920	prospective	69	65+ years	female	Yes	Moderate	Retired	Federal Diploma	No	notalone	No	No	<6'000	Symptoms	1	0	0	0	0	0	Yes	Well informed	Yes	Very difficult		Very difficult	Easy	Easy	Neither	Easy	Neither	Very difficult		Very worried	Worried	Worried	Not at all	Worried	Not at all	Not at all	Not at all	Very worried	A little	Disagree	Disagree	Partly	Partly	Partly
921	retrospective	24	18-39 years	male	No		Employed	University	No	notalone	No	No	6'000 - 12'0000	Contacted by direct contact	1	0	0	0	0	0	Yes	Well informed	Yes	Easy	Easy	Neither	Very easy		Very easy	Neither	Neither			A little	Not at all	Not at all	Not at all	Very worried	Not at all	Not at all	A little	Very worried	Very worried	Disagree	Disagree	Disagree	Agree	Strongly disagree	Partly
922	prospective	36	18-39 years	male	Yes	Moderate	Self-employed	Federal Diploma	Yes	notalone	No	No	6'000 - 12'0000	Contacted by direct contact	1	0	0	0	0	0	Yes	Very well informed	Yes	Very difficult	Very easy									Not at all	A little	Not at all	Not at all	Extremely worried	Not at all	Not at all	Worried	Not at all	Not at all	Strongly disagree	Strongly disagree	Strongly disagree	Strongly agree	Strongly disagree	Disagree
923	prospective	30	18-39 years	female	No		Employed	Higher technical school or college	No	notalone	Yes	No	6'000 - 12'0000	Hospital/GP other reason	1	0	0	0	0	0	Yes	Well informed	Yes	Very difficult	Easy	Difficult	Very easy	Very easy	Very easy	Very easy	Easy	Easy	Very easy	Extremely worried	Extremely worried	Extremely worried	Extremely worried	Extremely worried	Worried	Worried	A little	Extremely worried	Extremely worried	Strongly disagree	Strongly disagree	Strongly disagree	Strongly disagree	Strongly disagree	Strongly disagree
924	prospective	40	40-64 years	male	No		Self-employed	Higher technical school or college	No	notalone	Yes	No	6'000 - 12'0000	Contacted by direct contact	1	0	0	0	0	1	Yes	Well informed	Yes	Easy	Easy	Neither	Neither	Neither	Very easy	Very easy	Very easy	Neither		A little	Not at all	Not at all	Not at all	Worried	Not at all	A little	A little	Worried	Very worried	Strongly disagree	Disagree	Disagree	Partly	Disagree	Disagree
925	retrospective	57	40-64 years	female	Yes	Severe	Without Work	Federal Diploma	Yes	alone	No	Yes	<6'000	Contacted by direct contact	1	0	0	0	0	0	Yes	Very well informed	Yes	Difficult	Easy					Difficult				A little	A little	Not at all	Not at all	Very worried				Extremely worried	Extremely worried	Agree	Agree	Partly	Agree	Agree	Strongly disagree
926	retrospective	57	40-64 years	male	Yes	Severe	Self-employed	Higher technical school or college	Yes	notalone	No	No	>12'000	Symptoms	1	0	0	0	0	0	No	Well informed	Yes	Easy	Very easy		Very difficult	Very difficult	Very easy	Very easy	Very easy	Very difficult	Very easy	Worried	A little	A little	Not at all	Not at all	Worried	Not at all	A little	Very worried	Very worried	Partly	Disagree	Partly	Agree	Disagree	Disagree
927	retrospective	58	40-64 years	male						alone	No				0	0	0	0	0	0
928	retrospective	33	18-39 years	female	Yes	Mild	Employed	University	No	alone	No	Yes	6'000 - 12'0000	Contacted by direct contact	1	0	0	0	0	0	Yes	Poorly informed	Yes	Very easy	Very easy	Very easy	Very easy	Very easy				Very easy		Extremely worried	A little	Extremely worried	Extremely worried	Extremely worried	Not at all	Not at all	A little	Extremely worried	Extremely worried	Strongly disagree	Strongly disagree	Strongly disagree	Partly	Strongly disagree	Partly
929	prospective	80	65+ years	male	Yes	Severe	Retired	Federal Diploma	No	notalone	No	Yes	<6'000	Contacted by direct contact	1	0	0	0	0	0	Yes	Well informed	Yes	Easy	Very easy	Very difficult	Very easy	Very easy	Very easy	Very difficult	Very easy	Neither	Easy
930	prospective	73	65+ years	female	Yes	Moderate	Self-employed	Federal Diploma	No	notalone	No	Yes	<6'000	Symptoms	1	0	0	0	0	0	Yes	Well informed	Yes	Easy	Very easy	Neither	Very easy	Very easy	Easy	Easy	Very easy	Very easy	Very easy	Not at all	Worried	A little	A little	A little	Extremely worried	Worried	Worried	Extremely worried	Extremely worried	Strongly disagree	Strongly disagree	Strongly disagree	Strongly disagree	Strongly disagree	Strongly disagree
931	prospective	33	18-39 years	male	Yes	Moderate	Employed	Higher technical school or college	No	notalone	No	No	6'000 - 12'0000	Symptoms	1	0	0	0	0	0	Yes	Very well informed	Yes	Difficult	Easy	Difficult	Difficult	Difficult	Difficult	Easy	Very easy	Difficult	Very easy	Not at all	Not at all	Not at all	Not at all	Not at all	Not at all	Not at all	Not at all	Very worried	Very worried	Agree	Agree	Partly	Strongly agree	Disagree	Agree
932	prospective	77	65+ years	male	Yes	Mild	Retired	Federal Diploma	No	notalone	No	No	<6'000	Symptoms	1	0	0	0	0	0	Yes	Well informed	Yes	Very easy	Very easy	Easy	Very easy	Very easy	Very easy	Neither	Very easy	Very easy	Very easy	Not at all	A little	A little	Not at all	A little	Not at all	Not at all	Not at all	Very worried	Very worried	Strongly disagree	Partly	Partly	Partly	Partly	Partly
933	prospective	39	18-39 years	female	Yes	Moderate	Without Work	University	No	alone	No	No	<6'000	Contacted by officials	1	0	0	0	0	0	Yes	Very well informed	Yes	Neither	Very easy									Very worried	Very worried	A little	Worried	Extremely worried		Worried	Worried	Extremely worried	Extremely worried	Strongly disagree	Partly	Strongly disagree	Strongly agree	Strongly disagree	Strongly disagree
934	retrospective	27	18-39 years	male	Yes	Mild	Employed	Federal Diploma	No	notalone	No	No	6'000 - 12'0000	Contacted by direct contact	1	0	0	0	0	0	Yes	Very well informed	Yes	Very difficult	Very easy	Difficult	Very easy	Very easy	Very easy	Very easy	Very easy	Very easy	Very easy	Not at all	Very worried	Very worried	Very worried	Very worried	Not at all	Not at all	Very worried	Very worried	Extremely worried	Disagree	Strongly agree	Disagree	Disagree	Strongly agree	Disagree
935	retrospective	41	40-64 years	female	Yes	Moderate	Employed	University	No	notalone	Yes	No	6'000 - 12'0000	Symptoms	1	0	0	0	0	0	Yes	Very well informed	Yes	Difficult	Easy	Difficult	Neither	Easy	Neither	Difficult	Difficult	Neither	Very easy	A little	A little	A little	A little	Very worried	Not at all	Not at all	Not at all	A little	A little	Agree	Agree	Partly	Partly	Partly	Disagree
936	prospective	42	40-64 years	female	Yes	Moderate	Employed	Federal Diploma	No	notalone	Yes	Yes	<6'000	Symptoms	1	0	0	0	0	0	Yes	Well informed	Yes	Neither	Easy	Very difficult	Difficult	Very difficult	Very difficult	Very difficult	Very difficult	Neither	Very difficult	A little	Extremely worried	Very worried	Extremely worried	Extremely worried	Not at all	A little	Worried	Extremely worried	Very worried	Strongly disagree	Strongly disagree	Strongly disagree	Strongly disagree	Strongly disagree	Strongly disagree
937	prospective	51	40-64 years	female	Yes	Severe	Employed	University	No	notalone	No	No		Symptoms	1	0	0	0	0	0	Yes	Very well informed	Yes	Difficult	Easy	Difficult	Difficult	Difficult	Difficult	Difficult	Difficult	Difficult	Easy	Very worried	Very worried	A little	A little	Worried	A little	A little	Worried	Extremely worried	Extremely worried	Agree	Agree	Partly	Partly	Partly	Strongly disagree
938	retrospective	85	65+ years	male	Yes	Mild	Retired	University	Yes	notalone	No	No	6'000 - 12'0000	Symptoms	0	0	1	0	0	0	No	Neither poorly nor well informed	No	Easy										Not at all	Not at all	Not at all	Not at all	Worried	Not at all	Not at all	Not at all	Very worried	Very worried	Strongly disagree	Strongly disagree	Strongly disagree	Strongly disagree	Strongly disagree	Strongly disagree
939	prospective	47	40-64 years	male	Yes	Moderate	Employed	Higher technical school or college	No	alone	No	No	6'000 - 12'0000	Contacted by officials	1	0	0	0	0	0	Yes	Very well informed	Yes	Very easy	Easy	Very easy	Easy							Worried	Worried	Not at all	Not at all	Very worried	Not at all	Not at all	A little	Not at all	Not at all	Strongly disagree	Strongly disagree	Strongly disagree	Partly	Strongly disagree	Disagree
940	prospective	69	65+ years	female	Yes	Moderate	Retired	Higher technical school or college	No	notalone	No	No	6'000 - 12'0000	Symptoms	1	0	0	0	0	0	Yes	Well informed	Yes	Neither	Very easy	Neither	Neither	Neither	Neither	Neither	Neither	Neither	Very easy	Not at all	Not at all	Not at all	Not at all	Worried	Not at all	Not at all	A little	Extremely worried	Extremely worried	Agree	Strongly agree	Agree	Partly	Agree	Agree
941	retrospective	63	40-64 years	female	No		Retired	Higher technical school or college	No	notalone	No	No	<6'000	Contacted by direct contact	1	0	0	0	0	0	Yes	Very poorly informed	No	Difficult	Neither	Neither	Neither	Neither	Difficult	Difficult	Easy	Difficult		Very worried	Very worried	Very worried	Very worried	Very worried		Worried		Extremely worried	Extremely worried	Strongly disagree	Strongly disagree	Strongly disagree	Strongly disagree	Strongly disagree	Strongly disagree
942	prospective	43	40-64 years	male	No		Employed	Higher technical school or college	No	notalone	Yes	No	6'000 - 12'0000	Symptoms	1	0	0	0	0	0	Yes	Well informed	No	Neither	Very easy	Neither	Easy	Easy	Easy	Neither	Easy	Easy	Very easy
943	prospective	54	40-64 years	male	Yes	Moderate	Employed	Higher technical school or college	Yes	notalone	Yes	Yes	6'000 - 12'0000	Contacted by direct contact	1	0	0	0	0	0	Yes	Very well informed	Yes	Difficult	Very easy	Difficult	Very easy	Neither	Easy	Difficult	Difficult	Neither	Very difficult
944	retrospective	42	40-64 years	female	Yes	Moderate	Employed	Federal Diploma	No	notalone	Yes	No	<6'000	Symptoms	1	0	0	0	0	0	Yes	Neither poorly nor well informed	Yes	Neither										Not at all	Not at all	Not at all	Not at all	Not at all	Not at all	Not at all	Not at all	A little	Not at all	Strongly agree	Disagree	Partly	Agree	Partly	Strongly agree
945	prospective	44	40-64 years	male	Yes	Moderate	Employed	University	No	notalone	Yes	No	>12'000	Symptoms	1	0	0	0	0	0	No	Well informed	Yes	Easy	Easy	Very easy	Very easy	Very easy	Very easy	Very easy	Very easy	Easy		Not at all	Not at all	Not at all	Not at all	A little	Not at all	Not at all	Not at all	A little	Not at all	Strongly disagree	Strongly disagree	Strongly disagree	Strongly disagree	Strongly disagree	Strongly disagree
946	prospective	72	65+ years	female	Yes	Moderate	Employed	University	No	notalone	No	No	<6'000	Contacted by direct contact	1	0	0	0	0	0	No	Neither poorly nor well informed	No	Neither	Very easy	Neither	Neither	Neither	Neither	Neither	Neither	Neither		Worried	Worried	Not at all	A little	Extremely worried	Not at all	Not at all	Not at all	Not at all	A little	Partly	Partly	Partly	Partly	Partly	Partly
947	prospective	57	40-64 years	male	Yes	Severe	Employed	University	No	notalone	No	No	6'000 - 12'0000	Symptoms	1	0	0	0	0	0	Yes	Well informed	Yes	Easy	Very easy	Difficult	Easy	Easy	Neither	Very difficult	Neither	Neither	Very easy	Not at all	A little	Not at all	Not at all	Worried	Not at all	Not at all	A little	A little	Worried	Strongly disagree	Strongly disagree	Strongly disagree	Agree	Partly	Partly
948	prospective	51	40-64 years	male	Yes	Mild	Education	University	No	alone	No	No	<6'000	Symptoms	1	0	0	0	0	0	Yes	Well informed	Yes	Very easy	Very easy				Very easy	Very easy	Very easy	Very easy	Very easy	Not at all	Not at all	Not at all	Not at all	A little	A little	A little	A little	A little	A little	Disagree	Disagree	Partly	Partly	Disagree	Strongly disagree
949	retrospective	62	40-64 years	male	Yes	Mild	Employed	Higher technical school or college	No	notalone	No	Yes	>12'000	Contacted by direct contact	1	0	0	0	0	0	Yes	Very well informed	Yes	Neither	Easy				Difficult	Difficult	Difficult	Difficult	Difficult	Not at all	Not at all	Not at all	Not at all	Worried	Not at all	Not at all	Worried	Extremely worried	Extremely worried	Partly	Partly	Disagree	Strongly agree	Strongly agree	Strongly agree
950	prospective	69	65+ years	male	Yes	Moderate	Retired	University	Yes	notalone	No	No	>12'000	Symptoms	1	0	0	0	0	0	Yes	Very well informed	Yes	Easy			Very easy		Very easy		Very easy			Not at all	Not at all	Not at all	Not at all	A little		Not at all	Not at all	Not at all	A little	Disagree	Partly	Partly	Agree	Strongly disagree	Strongly disagree
951	prospective	79	65+ years	male	No		Retired	University	No	notalone	No	No	>12'000	Contacted by direct contact	1	0	0	0	0	0	Yes	Well informed	Yes	Neither	Very easy	Neither	Very easy		Very easy	Very easy	Very easy	Easy		A little	Not at all	A little	Not at all	Worried	Not at all	Not at all	Not at all	Worried	Very worried	Disagree	Disagree	Disagree	Disagree	Disagree	Disagree
952	prospective	34	18-39 years	male	Yes	Severe	Employed	Federal Diploma	No	alone	No	No	6'000 - 12'0000	Symptoms	1	0	0	0	0	0	Yes	Neither poorly nor well informed	Yes	Neither	Neither	Very difficult	Difficult	Neither	Neither	Neither	Neither	Neither	Neither	A little	A little	Not at all	Not at all	Very worried	Not at all	Not at all	A little	A little	Not at all	Strongly disagree	Strongly disagree	Strongly disagree	Disagree	Strongly disagree	Disagree
953	prospective	65	65+ years	female	Yes	Moderate	Retired	Federal Diploma	Yes	notalone	No	No	<6'000	Symptoms	1	0	0	0	0	0	Yes	Very well informed	Yes	Easy	Easy	Very easy	Very easy	Very easy	Very easy	Difficult	Easy	Very easy	Very easy	A little	Worried	Not at all	Not at all	Not at all	Not at all	Not at all	Not at all	Worried	Worried	Agree	Disagree	Agree	Strongly agree	Disagree	Partly
954	retrospective	52	40-64 years	male	Yes	Moderate	Without Work	Federal Diploma	No	alone	No	No		Symptoms	1	0	0	0	0	0	Yes	Very well informed	Yes	Easy	Neither	Neither	Neither	Neither	Neither	Neither	Neither	Neither	Neither	Not at all	A little	Worried	Worried	Very worried	Extremely worried	Extremely worried	Extremely worried			Strongly agree				Strongly agree	Strongly disagree
955	prospective	55	40-64 years	female	Yes	Moderate	Employed	Federal Diploma	No	notalone	No	Yes	<6'000	Symptoms	1	0	0	0	0	0	Yes	Very well informed	Yes	Very easy	Neither	Neither	Neither	Neither	Very easy	Very easy	Very easy	Very easy	Difficult	A little	A little	A little	Not at all	Worried	Not at all	Not at all	A little	Very worried	Very worried	Disagree	Agree	Partly	Strongly agree	Partly	Disagree
956	prospective	62	40-64 years	female	Yes	Moderate	Employed	University	No	notalone	No	No	6'000 - 12'0000	Contacted by direct contact	1	0	0	0	0	0	Yes	Very well informed	Yes	Easy	Easy	Difficult	Easy	Easy	Easy	Easy	Easy	Easy	Very easy	A little	A little	A little	Not at all	A little	Not at all	Not at all	Not at all	Very worried	Very worried	Disagree	Partly	Disagree	Agree	Disagree	Agree
957	prospective	28	18-39 years	male	Yes	Mild	Employed	Higher technical school or college	No	notalone	No	No	6'000 - 12'0000	Contacted by direct contact	1	0	0	0	0	0	Yes	Well informed	Yes	Easy	Very easy	Very difficult	Difficult	Difficult	Easy	Easy	Difficult	Very difficult		A little	Not at all	Not at all	Not at all	Very worried	Not at all	Not at all	A little	Very worried	Very worried	Strongly disagree	Strongly disagree	Disagree	Agree	Disagree	Agree
958	prospective	19	18-39 years	male	Yes	Mild	Education	None or mandatory school	No	notalone	No	No	<6'000	Employer/School/Military	1	0	0	0	0	0	Yes	Very well informed	Yes	Very easy	Very easy	Very easy	Very easy	Very easy	Very easy	Very easy	Very easy	Very easy	Very easy	Not at all	Not at all	Not at all	Not at all	Not at all	Not at all	Not at all	Not at all	Not at all	Not at all	Strongly disagree	Disagree	Strongly disagree	Strongly agree	Strongly disagree	Strongly disagree
959	retrospective	37	18-39 years	female	Yes	Moderate	Employed	Higher technical school or college	No	notalone	Yes	No	6'000 - 12'0000	Symptoms	0	0	0	0	0	1	Yes	Very well informed	Yes	Easy	Very easy	Neither	Very easy	Very easy	Neither	Difficult	Very easy	Neither	Very easy	A little	A little	Very worried	Not at all	Not at all	Not at all	Not at all	Not at all	Extremely worried	Worried	Strongly disagree	Strongly disagree	Strongly disagree	Strongly disagree	Strongly disagree	Strongly disagree
960	prospective	41	40-64 years	male	Yes	Moderate	Employed	Federal Diploma	No	notalone	No	No	<6'000	Contacted by direct contact	1	0	0	0	0	0	Yes	Well informed	Yes	Very easy	Very easy				Very easy	Very easy	Very easy
961	prospective	25	18-39 years	male	No		Employed	Higher technical school or college	No	notalone	No	No	6'000 - 12'0000	Contacted by direct contact	1	0	0	0	0	0	Yes	Well informed	Yes	Easy	Easy									Worried	Very worried	Not at all	A little	Worried	Not at all	Not at all	Not at all	Worried	Very worried	Agree	Strongly disagree	Agree	Disagree	Disagree	Partly
962	prospective	55	40-64 years	female	Yes	Moderate	Employed	University	No	notalone	No	No	>12'000	Symptoms	1	0	0	0	0	0	Yes	Very well informed	Yes	Neither	Very easy	Easy	Very easy	Very easy	Very easy	Very easy	Easy	Easy	Easy	Very worried	Worried	Worried	Worried	A little	Not at all	Not at all	Not at all	Very worried	Very worried	Disagree	Partly	Disagree	Agree	Agree	Disagree
963	prospective	35	18-39 years	female	Yes	Moderate	Employed	Higher technical school or college	No	alone	No	Yes	<6'000	Contacted by officials	1	0	0	0	0	0	Yes	Well informed	Yes	Easy	Very easy		Very easy	Very easy					Very difficult	Not at all	A little	A little	A little	Worried	Not at all	Worried	A little	Very worried	Extremely worried	Agree	Partly	Partly	Agree	Strongly disagree	Strongly disagree
964	retrospective	54	40-64 years	female	Yes	Severe	Employed	Federal Diploma	Yes	notalone	No	Yes	6'000 - 12'0000	Symptoms	1	0	0	0	0	0	Yes	Neither poorly nor well informed	No	Very difficult	Very difficult	Difficult	Difficult		Easy	Easy	Easy		Difficult	Very worried	Very worried	Worried	Worried	Not at all	Not at all	Not at all	Not at all	Not at all	A little	Strongly disagree	Strongly disagree	Strongly disagree	Partly	Strongly disagree	Agree
965	prospective	57	40-64 years	female	Yes	Moderate	Employed	Higher technical school or college	No	notalone	No	No	6'000 - 12'0000	Symptoms	1	0	0	0	0	0	Yes	Neither poorly nor well informed	Yes	Very difficult							Very easy		Very difficult	Very worried	Very worried	A little	Very worried	Very worried	Not at all	A little	A little	Worried	Extremely worried	Strongly disagree	Strongly disagree	Strongly disagree	Partly	Disagree	Partly
966	prospective	66	65+ years	female	Yes	Mild	Retired	Federal Diploma	No	notalone	No	No		Contacted by direct contact	1	0	0	0	0	0	Yes	Well informed	Yes	Neither	Very easy	Difficult	Very easy		Very easy	Very easy	Very easy	Difficult		Not at all	Not at all	Not at all	Not at all	A little	Not at all	Not at all	Not at all	Extremely worried	Extremely worried	Disagree	Strongly agree	Disagree	Partly	Strongly disagree	Partly
967	prospective	31	18-39 years	female	Yes	Severe	Employed	Federal Diploma	No	notalone	No	Yes	<6'000	Symptoms	1	0	0	0	0	0	Yes	Very well informed	Yes	Very easy	Very easy	Very easy	Very easy	Very easy	Very easy	Very easy	Very easy	Very easy		Not at all	A little	Not at all	Not at all	A little	Not at all	Not at all	A little	Worried	Very worried	Partly	Strongly agree	Strongly disagree	Agree	Strongly disagree	Strongly disagree
968	prospective	49	40-64 years	male	Yes	Very Severe	Self-employed	University	No	notalone	No	No	<6'000	Contacted by officials	1	0	0	0	0	0	Yes	Very well informed	Yes	Easy	Easy	Easy	Very easy	Very easy	Easy	Difficult	Easy	Easy		Not at all	Not at all	Not at all	Not at all	A little	Extremely worried	Extremely worried	Worried	Very worried	Very worried	Disagree	Disagree	Disagree	Strongly disagree	Strongly disagree	Strongly disagree
969	prospective	25	18-39 years	female	Yes	Severe	Employed	Higher technical school or college	No	notalone	No	No	<6'000	Symptoms	0	0	0	0	1	0	Yes	Well informed	Yes	Easy	Difficult	Very difficult								Not at all	Not at all	A little	Not at all	Very worried	A little	Worried	Not at all	Very worried	Extremely worried	Strongly disagree	Strongly disagree	Strongly disagree	Strongly agree	Strongly disagree	Strongly disagree
970	retrospective	35	18-39 years	male	Yes	Moderate	Employed	University	No	notalone	Yes	No	6'000 - 12'0000	Symptoms	1	0	0	0	0	0	Yes	Very poorly informed	No	Difficult		Very difficult	Very difficult	Very difficult	Neither	Very difficult	Neither	Very difficult		Worried	A little	A little	Not at all	Very worried		Not at all	A little	Extremely worried	Extremely worried	Strongly disagree	Strongly disagree	Strongly disagree	Strongly disagree	Strongly disagree	Agree
971	prospective	56	40-64 years	male	Yes	Moderate	Employed	Higher technical school or college	Yes	notalone	No	Yes	6'000 - 12'0000	Symptoms	1	0	0	0	0	0	Yes	Well informed	Yes	Very difficult	Neither	Very difficult	Very easy	Neither	Easy	Neither	Neither	Neither	Very difficult	Worried	A little	Worried	Worried	Very worried	Not at all	Not at all	Not at all	Extremely worried	Very worried	Strongly disagree	Strongly disagree	Partly	Strongly disagree	Strongly disagree	Strongly disagree
972	prospective	26	18-39 years	female	Yes	Mild	Employed	Higher technical school or college	No	notalone	No	Yes	6'000 - 12'0000	Contacted by direct contact	1	0	0	0	0	0	Yes	Well informed	Yes	Neither	Very easy				Easy	Neither	Difficult	Difficult	Very difficult	Not at all	Not at all	Not at all	Not at all	A little	Not at all	Not at all	Not at all	Not at all	Not at all	Disagree	Partly	Strongly disagree	Agree	Strongly disagree	Strongly disagree
973	retrospective	44	40-64 years	male	Yes	Moderate	Without Work	Federal Diploma	No	notalone	No	No	>12'000	Contacted by direct contact	1	0	0	0	0	0	No	Well informed	Yes	Easy	Neither									Not at all	Worried	Worried	Very worried	Not at all	Not at all	Not at all	Worried	Very worried	Very worried	Partly	Partly	Agree	Disagree	Strongly disagree	Strongly disagree
974	prospective	29	18-39 years	male	No		Employed	Higher technical school or college	No	notalone	No	No	6'000 - 12'0000	Contacted by direct contact	1	0	0	0	0	0	Yes	Very well informed	Yes	Very difficult	Very difficult	Very difficult	Very easy	Very easy	Easy	Difficult	Difficult	Difficult	Very easy	Not at all	A little	Not at all	A little	A little	Not at all	Not at all	Not at all	Not at all	Not at all	Strongly disagree	Strongly disagree	Strongly disagree	Strongly disagree	Strongly disagree	Partly
975	prospective	30	18-39 years	male	Yes	Moderate	Employed	University	No	notalone	No	No	6'000 - 12'0000	Contacted by direct contact	1	0	0	0	0	0	Yes	Well informed	Yes	Very easy	Easy						Very easy			Not at all	Very worried	Worried	A little	Very worried	Not at all		Worried	Not at all	Worried	Strongly disagree	Disagree	Disagree	Agree	Strongly disagree	Disagree
976	retrospective	52	40-64 years	male	Yes	Mild	Self-employed	University	Yes	notalone	Yes	Yes	>12'000	Symptoms	1	0	0	0	0	0	No	Very poorly informed	Yes	Very easy	Very easy	Very easy	Very easy	Very easy						Not at all	Not at all	Not at all	Not at all	Not at all	Not at all	Not at all	Not at all	Not at all	Not at all	Strongly disagree	Strongly disagree	Strongly disagree	Strongly disagree	Strongly disagree	Strongly disagree
977	prospective	54	40-64 years	male	Yes	Severe	Employed	Federal Diploma	No	notalone	Yes	Yes	6'000 - 12'0000	Symptoms	1	0	0	0	0	0	Yes	Very well informed	Yes	Very easy	Very easy	Easy	Very easy	Easy	Very easy	Very easy	Neither	Easy	Neither	Not at all	A little	Not at all	Not at all	A little	Not at all	Not at all	Not at all	Very worried	Very worried	Agree	Agree	Agree	Strongly agree	Partly	Strongly disagree
978	prospective	72	65+ years	male	Yes	Moderate	Retired	Federal Diploma	No	notalone	No	No	<6'000	Symptoms	1	0	0	0	0	0	No	Well informed	Yes	Very easy	Very easy	Easy	Difficult	Difficult	Very easy	Very easy	Very easy	Difficult	Very easy
979	prospective	36	18-39 years	female	Yes	Mild	Employed	University	No	notalone	Yes	Yes	6'000 - 12'0000	Contacted by direct contact	1	0	0	0	0	0	Yes	Well informed	No	Difficult	Easy				Very easy	Very easy	Very easy		Neither	A little		Worried	Not at all	Not at all	Not at all	A little	Not at all	Very worried	Very worried	Strongly disagree	Partly	Strongly disagree	Strongly disagree	Strongly disagree	Disagree
980	prospective	61	40-64 years	female	No		Employed	Federal Diploma	Yes	notalone	No	No	<6'000	Employer/School/Military	1	0	0	0	0	0	Yes		Yes	Very easy	Easy	Easy	Easy	Easy	Easy	Easy	Easy	Easy	Easy	A little	A little	Not at all	Not at all	Worried	Not at all	Not at all	Not at all	Worried	Worried	Partly	Partly	Partly	Partly	Agree	Disagree
981	prospective	76	65+ years	female	No		Retired	Federal Diploma	Yes	alone	No	No	<6'000	Symptoms	1	0	0	0	0	0	Yes	Well informed	No	Easy	Very easy	Easy	Easy	Easy	Neither	Easy	Neither	Neither	Very easy	A little	A little	A little	Worried	A little		A little	A little	Worried	A little	Agree	Strongly agree	Agree	Agree	Agree	Agree
982	prospective	80	65+ years	female	Yes	Mild	Retired	Higher technical school or college	No	alone	No	No	<6'000	Symptoms	1	0	0	0	0	0	Yes	Well informed	Yes	Very easy	Very easy	Very easy	Very easy	Very easy	Very easy	Very easy	Very easy	Very easy	Very easy	Not at all	Not at all	Not at all	Not at all	Not at all		Not at all	Not at all	Worried	A little	Agree	Agree	Agree	Agree	Disagree	Agree
983	prospective	53	40-64 years	male	Yes	Moderate	Employed	Federal Diploma	No	notalone	No	Yes	6'000 - 12'0000	Symptoms	1	0	0	0	0	0	Yes	Very well informed	Yes	Easy	Very easy	Very easy	Very easy	Very easy	Very easy	Very easy	Very easy	Very easy	Easy	Not at all	Not at all	Not at all	Not at all	Worried	Not at all	Not at all	Not at all	Very worried	Very worried	Strongly disagree	Strongly disagree	Strongly disagree	Partly	Strongly disagree	Partly
984	prospective	52	40-64 years	female	Yes	Severe	Employed	Higher technical school or college	No	notalone	Yes	No	6'000 - 12'0000	Other	1	0	0	0	0	0	Yes	Well informed	Yes	Difficult	Neither					Neither
985	prospective	34	18-39 years	male	Yes	Mild			No	notalone	Yes	No	6'000 - 12'0000	Symptoms	1	0	0	0	0	0	Yes	Neither poorly nor well informed	No	Very easy	Very easy	Very difficult	Very difficult	Very difficult	Difficult	Easy	Very difficult	Very difficult
986	prospective	72	65+ years	female	No		Retired	None or mandatory school	Yes	notalone	No	No	<6'000	Symptoms	1	0	0	0	0	0	Yes	Very well informed	Yes	Very easy	Very easy	Very easy	Very easy	Very easy	Very easy	Very easy	Very easy	Very easy	Very easy	Not at all	A little	Not at all	Not at all	A little	Not at all	Not at all	Not at all	A little	A little	Agree	Agree	Partly	Strongly agree	Partly	Agree
987	prospective	25	18-39 years	male	Yes	Moderate	Employed	University	No	notalone	No	No	>12'000	Symptoms	1	0	0	0	0	0	Yes	Well informed	Yes	Easy	Very easy	Difficult	Neither	Neither	Very easy	Very difficult	Difficult	Neither		A little	Not at all	Not at all	Not at all	A little	Not at all	Not at all	Not at all	Worried	Very worried	Strongly disagree	Partly	Disagree	Disagree	Strongly disagree	Disagree
988	prospective	72	65+ years	male	Yes	Moderate	Retired	University	No	notalone	Yes	No	>12'000	Symptoms	1	0	0	0	0	0	Yes	Well informed	No	Neither	Easy	Easy								Not at all	Not at all	Not at all	Not at all	Worried	Not at all	Not at all	Not at all	A little	A little	Strongly disagree	Strongly disagree	Strongly disagree	Partly	Strongly disagree	Strongly disagree
989	prospective	70	65+ years	male	Yes	Severe	Retired	University	Yes	notalone	No	No	6'000 - 12'0000	Symptoms	1	0	0	0	0	0	Yes	Very well informed	Yes	Easy	Easy
990	prospective	38	18-39 years	male	Yes	Mild	Employed	University	No	notalone	Yes	No	>12'000	Symptoms	1	0	0	0	0	0	Yes	Well informed	No	Easy	Very easy	Very easy	Very easy	Very easy	Very easy	Very easy	Very easy	Very easy	Very easy	Not at all	Not at all	A little	Not at all	Worried	Not at all	Not at all	A little	Very worried	Worried	Strongly disagree	Strongly disagree	Strongly disagree	Partly	Strongly disagree	Strongly disagree
991	retrospective	60	40-64 years	female	Yes	Severe	Self-employed	Federal Diploma	Yes	notalone	No	No	<6'000	Symptoms	1	0	0	0	0	0	Yes	Well informed	Yes	Easy	Easy									Not at all	A little	A little	A little	Not at all	Not at all	Not at all	Not at all	Extremely worried	Extremely worried	Strongly disagree	Strongly disagree	Strongly disagree	Strongly disagree	Strongly disagree	Strongly disagree
992	prospective	79	65+ years	male	Yes	Moderate	Retired	Federal Diploma	Yes	alone	No	No	6'000 - 12'0000	Contacted by direct contact	1	0	0	0	0	0	Yes	Very well informed	Yes	Easy	Very easy	Very easy	Very easy	Very easy	Very easy	Very easy	Very easy	Very easy
993	prospective	39	18-39 years	female	Yes	Moderate	Employed	University	No	notalone	Yes	Yes	>12'000	Symptoms	1	0	0	0	0	0	Yes	Well informed	Yes	Very easy	Very easy	Difficult	Easy	Easy	Neither	Difficult	Difficult	Neither	Difficult
994	prospective	66	65+ years	male	Yes	Mild	Retired	University	No	notalone	No	No	6'000 - 12'0000	Symptoms	1	0	0	0	0	0	Yes	Well informed	No	Very easy	Very easy	Easy	Very easy	Very easy	Easy	Easy	Easy	Easy	Very easy	Not at all	Not at all	Not at all	Not at all	A little	Not at all	Not at all	Not at all	Very worried	Extremely worried	Disagree	Partly	Agree	Agree	Agree	Partly
995	prospective	28	18-39 years	male	Yes	Mild	Education	University	No	notalone	No	No	<6'000	Symptoms	1	0	0	0	0	0	Yes	Poorly informed	Yes	Easy	Very easy	Neither	Very easy	Difficult	Difficult	Difficult	Difficult	Difficult	Difficult	Not at all	Not at all	A little	Not at all	A little	A little	Not at all	Not at all	Extremely worried	Worried	Partly	Partly	Partly	Partly	Disagree	Partly
996	retrospective	35	18-39 years	female	Yes	Severe	Self-employed	University	No	notalone	No	Yes	6'000 - 12'0000	Symptoms	1	0	0	0	0	0	Yes	Poorly informed	No	Very difficult	Difficult	Very difficult	Difficult	Difficult	Very difficult	Very difficult	Very difficult	Very difficult	Very difficult	Extremely worried	Extremely worried	Very worried	Extremely worried	Very worried	Worried	Worried		Extremely worried	Extremely worried	Partly	Agree	Disagree	Partly	Partly	Strongly disagree
997	retrospective	33	18-39 years	female	Yes	Moderate	Employed	University	No	notalone	Yes	Yes	>12'000	Symptoms	1	0	0	0	0	0	No	Well informed	Yes	Easy	Neither	Difficult			Very difficult	Difficult	Neither	Very easy	Very difficult	Not at all	Not at all	Not at all	Not at all	Very worried	Not at all	Not at all	A little	Very worried	Very worried	Strongly disagree	Agree	Strongly disagree	Partly	Strongly disagree	Partly
998	prospective	55	40-64 years	female	Yes	Moderate	Employed	University	Yes	notalone	No	No	>12'000	Symptoms	1	0	0	0	0	0	Yes	Well informed	Yes	Neither	Easy	Very difficult	Difficult	Difficult	Easy	Neither	Neither	Difficult	Very easy	A little	Not at all	A little	Not at all	Not at all	Not at all	Not at all	Not at all	Worried	Worried	Strongly disagree	Strongly disagree	Strongly disagree	Strongly disagree	Strongly disagree	Strongly disagree
999	retrospective	67	65+ years	female	No		Retired	None or mandatory school	No	alone	No	No		Contacted by direct contact	1	0	0	0	0	0	Yes	Very well informed	Yes	Easy	Easy	Easy				Easy	Easy	Easy		Very worried	Worried	Worried	Worried	Worried				Worried	Worried	Agree	Agree	Agree		Disagree	Disagree
1000	prospective	26	18-39 years	female	Yes	Moderate	Employed	Federal Diploma	No	notalone	No	No	<6'000	Symptoms	0	1	0	0	0	0	Yes	Neither poorly nor well informed	Yes	Neither	Easy	Neither	Very easy	Easy	Easy	Neither	Easy	Neither	Very easy	Worried	A little	Not at all	A little	Very worried	Not at all	Not at all	Worried	Extremely worried	Extremely worried	Strongly disagree	Strongly agree	Partly	Partly	Partly	Disagree
1001	retrospective	28	18-39 years	female	Yes	Severe	Employed	Higher technical school or college	No	notalone	No	No	6'000 - 12'0000	Symptoms	1	0	0	0	0	0	Yes	Well informed	Yes	Neither	Easy	Difficult	Easy	Easy	Difficult	Easy	Very difficult	Easy		Not at all	Not at all	A little	A little	Worried	Not at all	Not at all	Not at all	Very worried	Very worried	Strongly disagree	Partly	Strongly disagree	Strongly disagree	Agree	Strongly disagree
1002	retrospective	62	40-64 years	female	Yes	Severe	Retired	Higher technical school or college	No	alone	No	Yes	<6'000	Symptoms	1	0	0	0	0	0	Yes	Well informed	Yes	Difficult	Easy		Neither			Difficult	Easy	Easy	Very difficult	A little	A little	Worried	Worried	Worried	Not at all	Not at all	Not at all	Worried	Worried	Partly	Partly	Strongly disagree	Disagree	Disagree	Strongly disagree
1003	retrospective	35	18-39 years	male	Yes	Severe	Employed	Higher technical school or college	No	notalone	No	No	6'000 - 12'0000	Symptoms	1	0	0	0	0	0	Yes	Well informed	Yes	Easy	Very easy									A little	A little	Not at all	Not at all	A little	Not at all	Not at all	Not at all	Worried	A little	Strongly disagree	Strongly disagree	Strongly disagree	Agree	Disagree	Agree
1004	prospective	37	18-39 years	female	Yes	Mild	Employed	University	No	notalone	Yes	No	6'000 - 12'0000	Symptoms	1	0	0	0	0	0	Yes	Well informed	Yes	Difficult	Very easy	Very difficult	Very difficult	Very difficult	Very easy	Very difficult	Very difficult	Very easy		A little	Worried	Worried	Not at all	A little	Not at all	Not at all	Not at all	Worried	A little	Disagree	Disagree	Disagree	Strongly disagree	Strongly disagree	Strongly disagree
1005	prospective	34	18-39 years	female	Yes	Severe	Employed	University	No	notalone	No	No	6'000 - 12'0000	Symptoms	1	0	0	0	0	0	Yes	Well informed	Yes	Neither	Easy	Very difficult	Easy	Neither	Easy	Difficult	Easy	Easy		A little	Worried			A little	A little			Worried	Very worried		Strongly disagree	Strongly disagree	Strongly disagree	Strongly disagree	Strongly disagree
1006	prospective	48	40-64 years	male	No		Self-employed	Federal Diploma	Yes	notalone	Yes	Yes	>12'000	Contacted by direct contact	1	0	0	0	0	0	Yes	Well informed	Yes	Difficult	Easy	Difficult	Very easy	Easy	Difficult	Easy	Very easy	Difficult	Difficult	A little	Not at all	Not at all	Not at all	Very worried	A little	A little	Not at all	Very worried	Very worried	Disagree	Partly	Strongly disagree	Agree	Agree	Partly
1007	retrospective	22	18-39 years	male	Yes	Moderate	Self-employed	Federal Diploma	No	notalone	No	No	<6'000	Symptoms	1	0	0	0	0	0	Yes	Well informed	Yes	Neither	Very easy	Easy	Very difficult	Neither	Very easy	Neither	Easy	Easy	Very easy	Worried	Worried	Not at all	Not at all	Extremely worried	Worried	Not at all		Worried	A little	Agree	Agree	Strongly agree	Agree	Agree	Strongly disagree
1008	prospective	44	40-64 years	male	Yes	Mild	Employed	Federal Diploma	No	notalone	Yes	No	6'000 - 12'0000	Symptoms	1	0	0	0	0	0	Yes	Well informed	Yes	Difficult	Easy	Difficult	Easy	Easy	Neither	Easy	Very easy			Very worried	Worried	A little	Very worried	Worried	Not at all	A little		Very worried	A little	Strongly disagree	Strongly disagree	Strongly disagree	Strongly disagree	Strongly disagree	Strongly disagree
1009	retrospective	56	40-64 years	male	Yes	Very Severe	Employed	Federal Diploma	Yes	notalone	No	No	6'000 - 12'0000	Symptoms	1	0	0	0	0	0	Yes	Very well informed	Yes	Neither	Very easy	Neither			Easy	Easy	Easy	Easy	Easy	Not at all	Not at all	Not at all	Not at all	Not at all	Not at all	Not at all	Not at all	Worried	Extremely worried	Disagree	Disagree	Disagree	Partly	Disagree	Disagree
1010	retrospective	31	18-39 years	female	Yes	Moderate	Employed	University	No	notalone	No	No	>12'000	Symptoms	1	0	0	0	0	0	Yes	Neither poorly nor well informed	No	Very easy	Easy	Easy	Easy	Easy	Easy	Easy	Easy	Difficult		Not at all	A little	Very worried	Very worried	Worried	Not at all	Not at all	A little	Worried	Extremely worried	Agree	Strongly agree	Disagree	Strongly agree	Partly	Strongly agree
1011	prospective	49	40-64 years	male	Yes	Mild	Self-employed	Higher technical school or college	No	notalone	No	No	<6'000	Symptoms	1	0	0	0	0	0	Yes	Well informed	Yes	Very difficult	Very difficult	Very difficult	Very difficult	Very difficult	Very difficult	Very difficult	Very difficult	Very difficult	Very easy	A little	A little	A little	A little	A little	Not at all	A little	A little	Worried	A little	Disagree	Disagree	Disagree	Agree	Disagree	Partly
1012	prospective	65	65+ years	female	Yes	Moderate	Retired	Higher technical school or college	Yes	alone	No	Yes	<6'000	Symptoms	1	0	0	0	0	0	Yes	Poorly informed	Yes	Difficult	Easy								Easy	Worried	Worried		A little	A little	Not at all	Not at all		Not at all	Worried	Strongly disagree	Strongly disagree	Strongly disagree	Strongly agree	Strongly disagree	Strongly disagree
1013	prospective	67	65+ years	male	Yes	Moderate	Employed	Federal Diploma	Yes	notalone	No	Yes	<6'000	Symptoms	1	0	0	0	0	0	Yes	Well informed	Yes	Easy	Easy	Easy	Easy	Easy	Easy	Easy	Difficult	Difficult	Easy	A little	Not at all	A little	Not at all	Not at all	Not at all	Not at all	A little	A little	A little	Strongly disagree	Partly	Disagree	Agree	Disagree	Partly
1014	prospective	66	65+ years	female	Yes	Severe	Employed	Federal Diploma	Yes	alone	No	No	>12'000	Symptoms	1	0	0	0	0	0	Yes	Well informed	Yes	Very easy	Easy	Very easy						Neither		Not at all	Not at all	Not at all	Not at all	Worried	Not at all	Not at all	Not at all	Very worried	Very worried	Disagree	Disagree	Disagree	Partly	Disagree	Disagree
1015	prospective	40	40-64 years	female	Yes	Severe	Employed	Federal Diploma	Yes	notalone	Yes	Yes	6'000 - 12'0000	Precausion	1	0	0	0	0	0	Yes	Well informed	Yes	Very easy	Very easy	Very easy	Very easy	Very easy	Easy	Easy	Easy	Easy	Very difficult	Not at all	Not at all	Not at all	Not at all	Not at all	Not at all	Not at all	Not at all	Not at all	Worried	Strongly agree	Strongly agree	Agree	Strongly agree	Partly	Disagree
1016	prospective	60	40-64 years	female	Yes	Moderate	Self-employed	Federal Diploma	Yes	notalone	No	Yes	<6'000	Symptoms	1	0	0	0	0	0	Yes	Well informed	Yes	Neither	Very easy				Very easy	Very easy	Very easy	Very easy	Difficult	Not at all	A little	Not at all	Not at all	A little	Not at all	A little	Not at all	Not at all	A little	Partly	Agree	Disagree	Agree	Agree	Partly
1017	prospective	66	65+ years	female	No		Retired	University	No	notalone	No	No		Contacted by direct contact	1	0	0	0	0	0	Yes	Well informed	Yes	Easy	Very easy	Very easy	Very easy	Very easy	Very easy	Easy	Very easy	Easy	Very easy	A little	A little	A little	Not at all	Not at all	Not at all	Not at all	Not at all	Very worried	Very worried	Partly	Disagree	Disagree	Partly	Disagree	Disagree
1018	prospective	73	65+ years	female	Yes	Moderate				alone	No			Contacted by direct contact	0	0	0	0	0	0
1019	retrospective	64	40-64 years	male	Yes	Moderate	Self-employed	University	No	notalone	No	No	>12'000	Symptoms	1	0	0	0	0	0	Yes	Very well informed	Yes	Easy	Easy	Easy	Easy	Easy	Easy	Easy	Easy	Easy		Not at all	Not at all	Not at all	Not at all	A little	Not at all	Not at all	Not at all	Worried	Worried	Disagree	Disagree	Disagree	Agree	Disagree	Agree
1020	prospective	40	40-64 years	female	Yes	Moderate	Employed	Higher technical school or college	No	notalone	Yes	No	<6'000	Symptoms	1	0	0	0	0	0	Yes	Neither poorly nor well informed	Yes	Neither	Very easy	Difficult	Very easy	Very easy	Very easy	Very easy	Very easy	Very easy	Very easy
1021	prospective	43	40-64 years	male	Yes	Moderate	Employed	Federal Diploma	No	notalone	Yes	No	6'000 - 12'0000	Symptoms	1	0	0	0	0	0	Yes	Well informed	Yes	Difficult	Very easy	Difficult	Very easy	Very easy	Difficult	Difficult	Easy	Easy		A little	Not at all	Not at all	Not at all	Worried	Not at all	Not at all	Not at all	Extremely worried	Not at all	Strongly agree	Strongly agree	Strongly agree	Strongly agree	Strongly agree	Disagree
1022	retrospective	57	40-64 years	female	Yes	Severe	Employed	Federal Diploma	No	notalone	No	No		Symptoms	1	0	0	0	0	0	Yes	Very well informed	Yes	Very difficult	Easy	Very difficult	Very difficult	Very difficult	Very difficult	Difficult	Very difficult	Very difficult		Not at all	Not at all	Very worried	Not at all	Extremely worried	Not at all	Not at all	Very worried	Extremely worried	Extremely worried	Partly	Strongly disagree	Partly	Strongly disagree	Disagree	Strongly disagree
1023	prospective	32	18-39 years	male	Yes	Moderate	Self-employed	University	No	alone	No	No		Symptoms	1	0	0	0	0	0	Yes	Well informed	Yes	Easy	Easy	Very easy	Very easy	Very easy	Very easy	Very easy	Very easy	Very easy	Very easy	Not at all	Not at all	Not at all	Not at all	Worried	Not at all	Not at all	A little	Very worried	Very worried	Disagree	Agree	Disagree	Agree	Disagree	Disagree
[truncated: 524 more rows]
[truncated: 34 more columns]
